# Supplementary material for: Structure of the human heparan sulfate polymerase complex EXT1-EXT2
Source: Nat Commun. 2022 Nov 19;13:7110. doi: 10.1038/s41467-022-34882-6 (PMC9675754; doi:10.1038/s41467-022-34882-6)
Supplement: Supplementary file 4 — Source data [file 41467_2022_34882_MOESM4_ESM.zip › Source_data/Source Data 6.xlsx]

## Sheet: Sheet1
	Experiment1		Experiment2		Experiment3
Description	Anti-FLAG	Anti-10E4	Anti-FLAG	Anti-10E4	Anti-FLAG	Anti-10E4
HeLa WT	100	98.55	100	98.57	100	95.35
EXT1 KO - not transfected	100	6.13	100	11.45	100	7.97
EXT1 KO – WT	62.82	44.09	50	39.31	57.59	36.93
EXT1 KO – D162N/D164N	64.82	9.82	53.16	13.22	57.21	14.68
EXT1 KO – R280A	33.69	16.68	36.11	26.6	14.96	5.73
EXT1 KO – R346A	39.16	7.9	37.25	14.28	36.52	7.58
EXT1 KO – D565N/D567N	66.22	35.87	57.47	38.3	51.71	31.16
EXT2 KO – not transfected	100	2.93	100	12.22	100	3.87
EXT2 KO – WT	63.95	22.37	47.45	20.77	52.06	28.22
EXT2 KO – R266A	47.63	22.83	38.26	18.24	47.88	26.16
EXT2 KO – D538N/D540N	66.65	13.08	48.78	9.83	57.95	21.57
EXT2 KO – N637A	49.15	26.04	39.84	20.97	39.07	27.41
