# Supplementary material for: Structure of the human heparan sulfate polymerase complex EXT1-EXT2
Source: Nat Commun. 2022 Nov 19;13:7110. doi: 10.1038/s41467-022-34882-6 (PMC9675754; doi:10.1038/s41467-022-34882-6)
Supplement: Supplementary file 4 — Source data [file 41467_2022_34882_MOESM4_ESM.zip › Source_data/Source Data 2.xlsx]

## Sheet: Fig1b-MassPhotometry
Masses (kDa)	Contrasts of events
28.3461	-0.00203493
29.8849	-0.00209579
30.8525	-0.00213405
32.3544	-0.00219345
32.7789	-0.00221024
36.3329	-0.00235079
41.0616	-0.00253781
48.6833	-0.00283924
49.7662	-0.00288206
51.8422	-0.00296416
52.3028	-0.00298238
52.4082	-0.00298655
54.9993	-0.00308902
55.1664	-0.00309563
55.278	-0.00310005
56.3288	-0.0031416
56.6386	-0.00315385
57.8225	-0.00320068
58.1732	-0.00321455
58.3801	-0.00322273
58.4498	-0.00322548
59.7157	-0.00327555
59.8943	-0.00328261
60.8264	-0.00331948
61.4531	-0.00334426
61.574	-0.00334904
62.1113	-0.00337029
62.1277	-0.00337094
62.6028	-0.00338973
63.2563	-0.00341558
63.2572	-0.00341561
63.2808	-0.00341654
63.9224	-0.00344192
63.9641	-0.00344357
64.3665	-0.00345948
64.5684	-0.00346747
64.5823	-0.00346802
64.6913	-0.00347233
64.8565	-0.00347886
65.0629	-0.00348702
65.1352	-0.00348988
65.5542	-0.00350645
65.7552	-0.0035144
66.0993	-0.00352801
66.1175	-0.00352873
66.3401	-0.00353754
66.4501	-0.00354189
66.6477	-0.0035497
66.7559	-0.00355398
67.179	-0.00357071
67.2965	-0.00357536
67.3014	-0.00357555
67.5349	-0.00358479
67.6285	-0.00358849
67.6349	-0.00358874
67.9321	-0.0036005
68.1152	-0.00360774
68.7404	-0.00363247
68.77	-0.00363363
68.8164	-0.00363547
68.8172	-0.0036355
69.1416	-0.00364833
69.1668	-0.00364933
69.346	-0.00365641
69.8559	-0.00367658
70.3147	-0.00369472
70.6946	-0.00370975
70.6978	-0.00370987
71.0005	-0.00372185
71.0363	-0.00372326
71.057	-0.00372408
71.3085	-0.00373403
71.51	-0.003742
71.8415	-0.00375511
71.9062	-0.00375767
71.9182	-0.00375814
71.9603	-0.00375981
72.0507	-0.00376338
72.0719	-0.00376422
72.1521	-0.00376739
72.4542	-0.00377934
73.2115	-0.00380929
73.6216	-0.00382551
74.68	-0.00386736
74.711	-0.00386859
75.1588	-0.0038863
75.2773	-0.00389099
75.3259	-0.00389291
75.8343	-0.00391302
76.2679	-0.00393017
76.6283	-0.00394442
76.6993	-0.00394722
76.8633	-0.00395371
76.9236	-0.0039561
76.9523	-0.00395723
77.0565	-0.00396136
77.1789	-0.00396619
77.2774	-0.00397009
77.8565	-0.00399299
78.5169	-0.00401911
78.7205	-0.00402716
79.3501	-0.00405206
79.4853	-0.00405741
79.8182	-0.00407057
80.0056	-0.00407799
80.0658	-0.00408037
80.465	-0.00409616
80.5386	-0.00409906
80.5909	-0.00410113
80.7149	-0.00410604
80.8118	-0.00410987
80.8461	-0.00411123
80.8931	-0.00411309
80.9802	-0.00411653
81.1851	-0.00412463
81.2385	-0.00412675
81.2633	-0.00412773
82.4143	-0.00417325
82.4529	-0.00417477
82.4865	-0.0041761
82.5594	-0.00417898
82.7209	-0.00418537
82.7354	-0.00418594
82.7935	-0.00418824
82.9845	-0.0041958
83.245	-0.0042061
83.4019	-0.00421231
84.0949	-0.00423971
84.1647	-0.00424247
84.2154	-0.00424448
84.2403	-0.00424546
84.2503	-0.00424586
84.3925	-0.00425148
84.5101	-0.00425613
84.797	-0.00426748
85.0872	-0.00427896
85.1099	-0.00427985
85.3015	-0.00428743
85.8615	-0.00430958
85.885	-0.00431051
86.2634	-0.00432547
87.3621	-0.00436893
87.6138	-0.00437888
88.3013	-0.00440607
88.3668	-0.00440866
88.383	-0.0044093
88.7537	-0.00442396
89.2198	-0.00444239
89.6053	-0.00445764
90.4404	-0.00449067
90.7703	-0.00450372
90.9638	-0.00451137
91.3735	-0.00452757
91.5072	-0.00453286
92.5884	-0.00457562
92.6338	-0.00457741
92.6549	-0.00457825
93.2967	-0.00460363
93.4113	-0.00460816
93.6538	-0.00461775
94.0669	-0.00463409
94.3606	-0.00464571
94.3729	-0.00464619
94.623	-0.00465608
94.9973	-0.00467088
95.1015	-0.00467501
95.2215	-0.00467975
95.2588	-0.00468123
96.1074	-0.00471479
98.0471	-0.0047915
98.272	-0.0048004
98.3747	-0.00480446
99.9905	-0.00486836
100.058	-0.00487102
100.2	-0.00487665
100.606	-0.00489268
102.887	-0.00498291
103.355	-0.00500142
104.098	-0.00503082
105.855	-0.0051003
105.942	-0.00510372
105.972	-0.00510491
106.051	-0.00510806
106.084	-0.00510936
107.06	-0.00514796
112.251	-0.00535325
112.454	-0.00536126
113.789	-0.00541407
114.216	-0.00543095
114.731	-0.00545132
114.841	-0.00545569
114.935	-0.00545939
114.946	-0.00545985
116.362	-0.00551581
120.295	-0.00567137
120.489	-0.00567906
120.592	-0.00568312
120.708	-0.00568771
121.444	-0.00571682
121.512	-0.00571951
122.284	-0.00575002
122.346	-0.00575248
122.711	-0.00576693
123.06	-0.00578074
123.721	-0.00580686
123.778	-0.00580913
124.347	-0.00583163
124.539	-0.00583922
124.574	-0.00584062
125.137	-0.00586288
125.19	-0.00586497
125.458	-0.00587557
126.214	-0.00590545
126.297	-0.00590875
126.788	-0.00592815
127.015	-0.00593713
127.174	-0.00594345
127.466	-0.00595497
127.81	-0.00596859
127.98	-0.0059753
128.147	-0.00598193
128.429	-0.00599305
129.269	-0.00602628
129.576	-0.00603842
129.969	-0.00605396
130.283	-0.0060664
130.338	-0.00606854
130.388	-0.00607052
130.479	-0.00607412
130.756	-0.00608508
130.943	-0.00609249
130.97	-0.00609357
130.99	-0.00609433
131.039	-0.00609627
131.962	-0.00613277
132.063	-0.00613679
132.21	-0.00614261
132.567	-0.00615672
132.584	-0.00615738
133.178	-0.00618087
133.233	-0.00618304
133.436	-0.0061911
133.444	-0.00619139
133.735	-0.00620292
134.037	-0.00621486
134.096	-0.00621717
134.134	-0.00621869
134.173	-0.00622021
134.447	-0.00623108
134.823	-0.00624593
135.059	-0.00625529
135.271	-0.00626367
135.417	-0.00626943
135.664	-0.00627918
135.924	-0.00628949
135.976	-0.00629152
136.007	-0.00629275
136.334	-0.00630569
136.764	-0.00632268
136.81	-0.00632451
136.956	-0.0063303
137.003	-0.00633216
137.176	-0.006339
137.245	-0.0063417
137.257	-0.00634218
137.288	-0.00634341
137.455	-0.00635001
137.527	-0.00635286
137.621	-0.00635659
137.699	-0.00635969
137.734	-0.00636108
137.761	-0.00636211
137.879	-0.00636678
137.902	-0.00636772
137.965	-0.00637018
138.136	-0.00637697
138.166	-0.00637814
138.177	-0.00637856
138.245	-0.00638127
138.41	-0.00638781
138.55	-0.00639331
138.581	-0.00639455
138.605	-0.0063955
138.848	-0.00640513
138.863	-0.00640571
138.996	-0.00641096
139.065	-0.00641369
139.18	-0.00641826
139.431	-0.00642819
139.512	-0.00643136
139.545	-0.00643268
139.657	-0.00643713
139.733	-0.00644014
140.018	-0.00645139
140.052	-0.00645275
140.594	-0.00647418
140.627	-0.00647548
140.735	-0.00647973
141.017	-0.00649089
141.15	-0.00649616
141.154	-0.00649632
141.209	-0.00649848
141.22	-0.00649893
141.275	-0.0065011
141.285	-0.00650152
141.295	-0.00650187
141.296	-0.00650195
141.389	-0.00650563
141.421	-0.00650687
141.562	-0.00651246
141.624	-0.00651491
141.725	-0.0065189
141.765	-0.00652046
141.765	-0.00652048
141.844	-0.00652359
141.938	-0.00652732
141.991	-0.00652941
141.996	-0.00652961
142.038	-0.00653128
142.052	-0.00653184
142.421	-0.00654642
142.534	-0.00655088
142.582	-0.00655277
142.597	-0.00655339
142.597	-0.0065534
142.725	-0.00655845
142.869	-0.00656413
143.002	-0.0065694
143.142	-0.00657496
143.16	-0.00657564
143.242	-0.0065789
143.296	-0.00658105
143.326	-0.00658221
143.354	-0.00658331
143.354	-0.00658332
143.396	-0.00658498
143.694	-0.00659678
143.741	-0.00659864
143.753	-0.00659911
143.787	-0.00660045
143.827	-0.00660202
143.862	-0.0066034
143.92	-0.00660571
143.94	-0.00660651
144.003	-0.00660898
144.147	-0.00661468
144.186	-0.00661623
144.191	-0.00661641
144.374	-0.00662368
144.443	-0.00662639
144.462	-0.00662715
144.474	-0.00662762
144.54	-0.00663022
144.623	-0.00663351
144.678	-0.00663568
144.865	-0.0066431
145.147	-0.00665423
145.296	-0.00666015
145.358	-0.00666257
145.398	-0.00666417
145.409	-0.00666461
145.543	-0.00666988
145.762	-0.00667855
145.764	-0.00667865
145.789	-0.00667961
145.802	-0.00668015
145.805	-0.00668024
145.877	-0.00668308
145.912	-0.00668449
145.941	-0.00668564
145.955	-0.00668619
145.987	-0.00668746
146.018	-0.00668869
146.036	-0.0066894
146.066	-0.00669057
146.075	-0.00669094
146.078	-0.00669104
146.174	-0.00669484
146.214	-0.00669642
146.257	-0.00669811
146.273	-0.00669875
146.331	-0.00670104
146.409	-0.00670413
146.434	-0.00670513
146.485	-0.00670717
146.489	-0.0067073
146.518	-0.00670844
146.546	-0.00670958
146.677	-0.00671475
146.681	-0.0067149
146.748	-0.00671755
146.999	-0.00672748
147.033	-0.00672884
147.197	-0.0067353
147.206	-0.00673565
147.257	-0.0067377
147.263	-0.00673793
147.278	-0.0067385
147.297	-0.00673927
147.341	-0.00674099
147.356	-0.00674158
147.399	-0.00674328
147.445	-0.00674511
147.479	-0.00674647
147.487	-0.00674677
147.538	-0.0067488
147.547	-0.00674915
147.566	-0.0067499
147.611	-0.00675168
147.795	-0.00675896
147.803	-0.00675927
147.819	-0.00675989
147.854	-0.00676131
147.865	-0.00676172
147.909	-0.00676346
148.004	-0.00676723
148.133	-0.00677233
148.145	-0.00677279
148.198	-0.00677488
148.208	-0.0067753
148.5	-0.00678684
148.651	-0.00679283
148.671	-0.00679359
148.685	-0.00679416
148.701	-0.00679481
148.792	-0.00679838
148.831	-0.00679991
148.855	-0.00680089
148.864	-0.00680124
148.879	-0.00680181
148.88	-0.00680188
148.92	-0.00680347
148.995	-0.00680644
149.003	-0.00680673
149.049	-0.00680857
149.147	-0.00681243
149.169	-0.0068133
149.204	-0.0068147
149.211	-0.00681494
149.219	-0.00681526
149.241	-0.00681615
149.253	-0.00681663
149.279	-0.00681764
149.311	-0.00681891
149.313	-0.006819
149.321	-0.00681931
149.327	-0.00681953
149.392	-0.00682213
149.41	-0.00682282
149.448	-0.00682433
149.504	-0.00682655
149.589	-0.00682991
149.613	-0.00683086
149.675	-0.00683333
149.683	-0.00683361
149.76	-0.00683665
149.917	-0.00684288
149.974	-0.00684512
150.03	-0.00684734
150.175	-0.00685309
150.247	-0.00685594
150.295	-0.00685782
150.321	-0.00685885
150.324	-0.00685897
150.359	-0.00686036
150.364	-0.00686057
150.373	-0.00686091
150.378	-0.00686113
150.381	-0.00686122
150.384	-0.00686134
150.395	-0.0068618
150.414	-0.00686254
150.483	-0.00686528
150.639	-0.00687143
150.711	-0.00687427
150.73	-0.00687504
150.774	-0.00687676
150.855	-0.00687999
150.898	-0.00688169
150.899	-0.00688172
151.055	-0.00688789
151.07	-0.00688847
151.073	-0.0068886
151.095	-0.00688948
151.124	-0.0068906
151.165	-0.00689223
151.185	-0.00689304
151.243	-0.00689532
151.284	-0.00689694
151.291	-0.00689723
151.306	-0.00689781
151.348	-0.00689947
151.427	-0.00690261
151.447	-0.00690338
151.529	-0.00690663
151.561	-0.00690789
151.562	-0.00690792
151.61	-0.00690984
151.615	-0.00691004
151.643	-0.00691116
151.645	-0.00691123
151.667	-0.00691209
151.677	-0.00691247
151.682	-0.00691267
151.719	-0.00691413
151.74	-0.00691499
151.763	-0.00691587
151.807	-0.00691762
151.811	-0.00691779
151.834	-0.00691869
151.925	-0.00692228
151.966	-0.00692392
151.98	-0.00692448
152.018	-0.00692598
152.058	-0.00692757
152.06	-0.00692764
152.065	-0.00692785
152.085	-0.00692863
152.089	-0.00692879
152.097	-0.00692909
152.099	-0.00692917
152.171	-0.00693203
152.201	-0.00693321
152.218	-0.00693388
152.255	-0.00693535
152.26	-0.00693556
152.368	-0.00693982
152.371	-0.00693994
152.377	-0.00694016
152.387	-0.00694056
152.392	-0.00694077
152.446	-0.00694289
152.495	-0.00694484
152.56	-0.0069474
152.56	-0.00694741
152.571	-0.00694783
152.575	-0.006948
152.576	-0.00694804
152.591	-0.00694864
152.605	-0.00694919
152.643	-0.00695067
152.651	-0.00695101
152.666	-0.00695159
152.683	-0.00695228
152.695	-0.00695273
152.784	-0.00695627
152.898	-0.00696077
152.916	-0.00696148
152.929	-0.00696201
153.005	-0.00696499
153.012	-0.00696527
153.153	-0.00697086
153.219	-0.00697347
153.23	-0.00697392
153.336	-0.00697812
153.344	-0.0069784
153.353	-0.00697879
153.38	-0.00697983
153.396	-0.00698046
153.479	-0.00698374
153.487	-0.00698408
153.592	-0.0069882
153.63	-0.00698973
153.673	-0.00699143
153.678	-0.00699161
153.692	-0.00699217
153.701	-0.00699254
153.76	-0.00699485
153.771	-0.00699531
153.801	-0.00699649
153.805	-0.00699665
153.884	-0.00699976
153.894	-0.00700016
153.971	-0.0070032
154.034	-0.0070057
154.043	-0.00700607
154.102	-0.0070084
154.122	-0.00700917
154.209	-0.00701264
154.229	-0.00701342
154.238	-0.00701375
154.321	-0.00701704
154.324	-0.00701719
154.325	-0.0070172
154.341	-0.00701785
154.367	-0.00701889
154.419	-0.00702094
154.445	-0.00702194
154.478	-0.00702325
154.519	-0.0070249
154.565	-0.0070267
154.605	-0.00702829
154.705	-0.00703222
154.705	-0.00703223
154.712	-0.00703253
154.712	-0.00703253
154.728	-0.00703316
154.742	-0.00703371
154.805	-0.00703618
154.817	-0.00703665
154.873	-0.00703887
154.879	-0.00703912
154.953	-0.00704204
154.955	-0.00704211
155.054	-0.00704605
155.068	-0.0070466
155.09	-0.00704745
155.117	-0.00704854
155.208	-0.00705212
155.231	-0.00705302
155.256	-0.00705402
155.299	-0.00705572
155.377	-0.00705883
155.405	-0.00705992
155.412	-0.00706018
155.412	-0.0070602
155.421	-0.00706057
155.442	-0.0070614
155.447	-0.00706157
155.493	-0.00706339
155.513	-0.00706418
155.526	-0.00706472
155.557	-0.00706592
155.63	-0.00706883
155.646	-0.00706947
155.673	-0.00707051
155.688	-0.00707111
155.703	-0.00707173
155.705	-0.0070718
155.725	-0.00707259
155.845	-0.00707733
155.856	-0.00707776
155.869	-0.00707829
155.892	-0.00707919
155.914	-0.00708004
155.921	-0.00708032
155.954	-0.00708163
155.954	-0.00708164
156.068	-0.00708615
156.076	-0.00708647
156.143	-0.00708913
156.205	-0.00709155
156.23	-0.00709257
156.261	-0.00709376
156.285	-0.00709471
156.343	-0.00709701
156.384	-0.00709864
156.408	-0.00709961
156.427	-0.00710032
156.444	-0.007101
156.535	-0.00710463
156.549	-0.00710518
156.598	-0.0071071
156.605	-0.00710739
156.615	-0.00710778
156.625	-0.00710818
156.662	-0.00710963
156.686	-0.00711058
156.688	-0.00711065
156.728	-0.00711224
156.742	-0.00711279
156.757	-0.00711341
156.803	-0.00711522
156.814	-0.00711566
156.82	-0.00711587
156.821	-0.00711592
156.826	-0.00711613
156.839	-0.00711663
156.886	-0.00711849
156.889	-0.00711861
156.899	-0.00711899
156.928	-0.00712014
156.977	-0.00712211
157.019	-0.00712374
157.045	-0.00712477
157.06	-0.00712538
157.067	-0.00712563
157.115	-0.00712755
157.138	-0.00712845
157.157	-0.0071292
157.157	-0.00712922
157.161	-0.00712939
157.263	-0.00713339
157.293	-0.00713458
157.348	-0.00713676
157.35	-0.00713686
157.354	-0.00713702
157.404	-0.00713897
157.457	-0.00714108
157.461	-0.00714123
157.511	-0.00714322
157.53	-0.00714398
157.66	-0.0071491
157.677	-0.00714977
157.782	-0.00715394
157.811	-0.00715509
157.824	-0.0071556
157.825	-0.00715565
157.844	-0.00715638
157.874	-0.00715757
157.89	-0.0071582
157.962	-0.00716107
157.99	-0.00716216
158.025	-0.00716354
158.026	-0.00716356
158.057	-0.00716479
158.079	-0.00716566
158.099	-0.00716648
158.101	-0.00716654
158.147	-0.00716838
158.15	-0.00716849
158.153	-0.00716859
158.166	-0.00716913
158.187	-0.00716995
158.232	-0.00717174
158.235	-0.00717183
158.238	-0.00717196
158.25	-0.00717246
158.259	-0.00717281
158.284	-0.00717378
158.296	-0.00717428
158.297	-0.0071743
158.309	-0.00717478
158.399	-0.00717832
158.528	-0.00718343
158.535	-0.0071837
158.562	-0.00718479
158.584	-0.00718566
158.595	-0.00718608
158.6	-0.00718626
158.606	-0.00718653
158.628	-0.00718739
158.628	-0.00718739
158.634	-0.00718763
158.642	-0.00718794
158.66	-0.00718863
158.677	-0.00718932
158.704	-0.0071904
158.744	-0.00719197
158.797	-0.00719406
158.849	-0.00719612
158.859	-0.00719652
158.868	-0.00719689
158.899	-0.00719811
158.901	-0.00719818
158.916	-0.00719876
158.934	-0.00719948
158.949	-0.00720007
158.966	-0.00720077
158.997	-0.007202
159.178	-0.00720915
159.193	-0.00720975
159.21	-0.00721041
159.256	-0.00721221
159.259	-0.00721234
159.334	-0.00721532
159.345	-0.00721576
159.416	-0.00721855
159.467	-0.00722058
159.497	-0.00722177
159.543	-0.00722358
159.552	-0.00722394
159.562	-0.00722432
159.566	-0.00722449
159.568	-0.00722458
159.596	-0.00722566
159.6	-0.00722583
159.605	-0.00722602
159.629	-0.00722698
159.666	-0.00722844
159.714	-0.00723035
159.734	-0.00723114
159.741	-0.00723142
159.796	-0.00723357
159.81	-0.00723412
159.877	-0.00723679
159.91	-0.00723807
159.954	-0.00723982
159.979	-0.00724082
159.982	-0.00724095
159.984	-0.00724101
160.049	-0.00724358
160.053	-0.00724375
160.145	-0.00724738
160.173	-0.00724848
160.185	-0.00724897
160.189	-0.0072491
160.289	-0.00725306
160.309	-0.00725387
160.366	-0.00725612
160.451	-0.00725948
160.462	-0.00725991
160.466	-0.00726007
160.503	-0.00726154
160.508	-0.00726174
160.535	-0.00726281
160.55	-0.00726341
160.553	-0.00726353
160.573	-0.00726429
160.633	-0.0072667
160.64	-0.00726697
160.693	-0.00726907
160.776	-0.00727233
160.885	-0.00727664
160.892	-0.00727692
160.929	-0.0072784
160.943	-0.00727894
160.955	-0.00727943
160.965	-0.00727982
160.993	-0.00728092
161.062	-0.00728365
161.08	-0.00728436
161.114	-0.00728571
161.12	-0.00728594
161.143	-0.00728687
161.158	-0.00728744
161.165	-0.00728773
161.187	-0.00728858
161.201	-0.00728916
161.228	-0.00729022
161.298	-0.00729299
161.308	-0.00729338
161.326	-0.0072941
161.351	-0.00729507
161.377	-0.00729613
161.395	-0.00729683
161.437	-0.00729847
161.475	-0.00729997
161.479	-0.00730013
161.501	-0.00730101
161.546	-0.0073028
161.568	-0.00730367
161.573	-0.00730384
161.62	-0.00730571
161.651	-0.00730692
161.682	-0.00730816
161.687	-0.00730835
161.718	-0.0073096
161.752	-0.00731095
161.778	-0.00731195
161.81	-0.00731323
161.831	-0.00731405
161.851	-0.00731486
161.926	-0.00731783
161.949	-0.00731873
161.981	-0.00732
162.006	-0.00732098
162.022	-0.00732161
162.025	-0.00732173
162.048	-0.00732263
162.049	-0.00732267
162.06	-0.00732311
162.08	-0.00732391
162.089	-0.00732425
162.119	-0.00732546
162.121	-0.00732555
162.179	-0.00732782
162.245	-0.00733045
162.324	-0.00733358
162.341	-0.00733422
162.349	-0.00733456
162.423	-0.00733748
162.442	-0.00733823
162.467	-0.00733923
162.511	-0.00734095
162.536	-0.00734194
162.541	-0.00734212
162.567	-0.00734318
162.57	-0.00734327
162.582	-0.00734376
162.598	-0.0073444
162.615	-0.00734508
162.629	-0.00734563
162.65	-0.00734646
162.686	-0.00734788
162.69	-0.00734802
162.726	-0.00734946
162.784	-0.00735175
162.822	-0.00735326
162.856	-0.00735461
162.864	-0.00735491
162.89	-0.00735595
162.903	-0.00735646
162.928	-0.00735744
162.959	-0.00735869
162.979	-0.00735947
162.993	-0.00736001
163.014	-0.00736083
163.09	-0.00736384
163.11	-0.00736466
163.132	-0.00736552
163.135	-0.00736564
163.137	-0.00736571
163.147	-0.00736609
163.147	-0.00736612
163.151	-0.00736627
163.17	-0.00736703
163.175	-0.00736723
163.216	-0.00736885
163.23	-0.00736939
163.263	-0.0073707
163.304	-0.00737232
163.309	-0.00737252
163.326	-0.00737319
163.333	-0.00737347
163.337	-0.00737361
163.405	-0.00737632
163.415	-0.0073767
163.418	-0.00737683
163.427	-0.00737719
163.438	-0.00737761
163.456	-0.00737835
163.479	-0.00737926
163.493	-0.0073798
163.535	-0.00738145
163.596	-0.00738388
163.61	-0.00738442
163.708	-0.00738829
163.755	-0.00739016
163.76	-0.00739036
163.787	-0.00739143
163.812	-0.00739243
163.833	-0.00739323
163.834	-0.00739329
163.848	-0.00739381
163.876	-0.00739493
163.917	-0.00739655
163.924	-0.00739683
163.926	-0.0073969
163.935	-0.00739728
163.95	-0.00739786
163.963	-0.00739836
163.968	-0.00739856
163.988	-0.00739935
164	-0.00739983
164.027	-0.00740091
164.028	-0.00740097
164.029	-0.00740097
164.07	-0.00740262
164.087	-0.00740329
164.11	-0.00740421
164.118	-0.00740451
164.138	-0.00740529
164.233	-0.00740905
164.236	-0.00740917
164.278	-0.00741083
164.283	-0.00741104
164.42	-0.00741645
164.44	-0.00741724
164.452	-0.00741772
164.462	-0.00741812
164.469	-0.0074184
164.541	-0.00742126
164.567	-0.00742229
164.569	-0.00742233
164.635	-0.00742497
164.663	-0.00742604
164.704	-0.00742768
164.713	-0.00742805
164.715	-0.00742813
164.722	-0.00742839
164.746	-0.00742934
164.754	-0.00742966
164.765	-0.00743008
164.785	-0.00743088
164.793	-0.0074312
164.815	-0.00743206
164.817	-0.00743216
164.833	-0.00743277
164.839	-0.00743302
164.932	-0.00743672
164.944	-0.00743717
164.954	-0.00743759
164.96	-0.00743782
164.974	-0.00743838
164.98	-0.00743861
164.994	-0.00743916
165.021	-0.00744023
165.023	-0.00744032
165.059	-0.00744172
165.2	-0.00744731
165.204	-0.00744748
165.216	-0.00744793
165.221	-0.00744815
165.245	-0.00744908
165.248	-0.00744919
165.256	-0.00744951
165.267	-0.00744997
165.269	-0.00745003
165.286	-0.0074507
165.339	-0.00745279
165.371	-0.00745407
165.434	-0.00745657
165.452	-0.00745726
165.546	-0.007461
165.561	-0.00746156
165.605	-0.00746331
165.621	-0.00746395
165.626	-0.00746417
165.628	-0.00746425
165.645	-0.0074649
165.664	-0.00746566
165.681	-0.00746631
165.688	-0.00746661
165.692	-0.00746674
165.701	-0.00746712
165.713	-0.00746759
165.8	-0.00747103
165.82	-0.00747181
165.872	-0.00747386
165.917	-0.00747566
165.949	-0.00747692
165.953	-0.00747708
165.964	-0.00747751
165.976	-0.00747798
166.002	-0.00747901
166.035	-0.00748033
166.048	-0.00748082
166.048	-0.00748082
166.053	-0.00748105
166.066	-0.00748154
166.095	-0.0074827
166.11	-0.0074833
166.116	-0.00748351
166.125	-0.00748387
166.155	-0.00748507
166.169	-0.00748564
166.173	-0.00748579
166.179	-0.00748603
166.21	-0.00748726
166.218	-0.00748754
166.22	-0.00748763
166.236	-0.00748827
166.356	-0.00749302
166.372	-0.00749367
166.375	-0.00749378
166.384	-0.00749414
166.409	-0.00749511
166.429	-0.0074959
166.456	-0.00749696
166.464	-0.0074973
166.489	-0.00749826
166.527	-0.00749978
166.53	-0.00749992
166.532	-0.00749999
166.617	-0.00750335
166.668	-0.00750537
166.677	-0.00750572
166.695	-0.00750642
166.741	-0.00750824
166.757	-0.00750886
166.78	-0.00750979
166.816	-0.00751122
166.958	-0.00751681
167.034	-0.00751984
167.047	-0.00752036
167.142	-0.00752409
167.173	-0.00752535
167.174	-0.00752538
167.19	-0.007526
167.208	-0.00752673
167.218	-0.00752711
167.226	-0.00752744
167.226	-0.00752744
167.236	-0.00752781
167.27	-0.00752916
167.281	-0.00752958
167.282	-0.00752964
167.283	-0.00752968
167.321	-0.0075312
167.34	-0.00753192
167.371	-0.00753315
167.377	-0.00753341
167.392	-0.00753399
167.408	-0.00753463
167.422	-0.00753518
167.439	-0.00753584
167.444	-0.00753604
167.459	-0.00753666
167.481	-0.0075375
167.531	-0.00753947
167.534	-0.00753963
167.571	-0.00754108
167.582	-0.00754149
167.599	-0.00754216
167.63	-0.0075434
167.632	-0.00754349
167.637	-0.00754366
167.644	-0.00754397
167.663	-0.00754472
167.73	-0.00754737
167.761	-0.00754858
167.813	-0.00755063
167.903	-0.00755419
167.923	-0.00755497
167.93	-0.00755526
167.973	-0.00755698
168.01	-0.00755844
168.013	-0.00755857
168.071	-0.00756083
168.073	-0.00756092
168.098	-0.00756191
168.157	-0.00756424
168.192	-0.00756561
168.213	-0.00756645
168.255	-0.00756811
168.259	-0.00756827
168.305	-0.00757012
168.315	-0.00757048
168.393	-0.0075736
168.433	-0.00757516
168.461	-0.00757626
168.474	-0.00757678
168.56	-0.0075802
168.6	-0.00758175
168.616	-0.00758239
168.627	-0.00758282
168.636	-0.00758319
168.642	-0.00758343
168.654	-0.00758391
168.657	-0.00758402
168.662	-0.00758424
168.68	-0.00758494
168.704	-0.00758588
168.706	-0.00758595
168.771	-0.00758852
168.777	-0.00758877
168.814	-0.00759025
168.825	-0.00759065
168.843	-0.00759137
168.875	-0.00759264
168.939	-0.00759517
168.948	-0.00759553
168.961	-0.00759604
168.97	-0.00759639
169.042	-0.00759924
169.049	-0.00759954
169.078	-0.00760067
169.094	-0.00760128
169.098	-0.00760147
169.106	-0.00760179
169.131	-0.00760275
169.145	-0.00760331
169.162	-0.00760398
169.209	-0.00760585
169.214	-0.00760605
169.236	-0.00760691
169.257	-0.00760776
169.273	-0.00760839
169.275	-0.00760846
169.346	-0.00761125
169.351	-0.00761147
169.363	-0.00761193
169.405	-0.0076136
169.41	-0.00761381
169.411	-0.00761382
169.421	-0.00761424
169.423	-0.00761432
169.426	-0.00761443
169.524	-0.00761831
169.573	-0.00762025
169.624	-0.00762227
169.629	-0.00762248
169.638	-0.00762283
169.654	-0.00762346
169.687	-0.00762474
169.701	-0.0076253
169.721	-0.00762611
169.733	-0.00762658
169.783	-0.00762854
169.783	-0.00762854
169.811	-0.00762967
169.857	-0.00763148
169.883	-0.0076325
169.923	-0.0076341
169.954	-0.00763533
170.043	-0.00763882
170.044	-0.00763888
170.047	-0.00763901
170.065	-0.00763971
170.116	-0.00764171
170.17	-0.00764387
170.178	-0.00764419
170.185	-0.00764446
170.2	-0.00764503
170.237	-0.00764651
170.241	-0.00764668
170.258	-0.00764733
170.264	-0.00764758
170.325	-0.00764999
170.367	-0.00765166
170.4	-0.00765297
170.475	-0.00765592
170.48	-0.00765613
170.486	-0.00765637
170.545	-0.00765868
170.548	-0.00765879
170.594	-0.00766064
170.632	-0.00766213
170.648	-0.00766276
170.661	-0.00766326
170.673	-0.00766373
170.722	-0.00766571
170.764	-0.00766734
170.77	-0.00766758
170.818	-0.00766947
170.845	-0.00767055
170.852	-0.00767082
170.889	-0.0076723
170.908	-0.00767304
170.933	-0.00767403
170.936	-0.00767414
170.969	-0.00767544
170.995	-0.00767647
171.105	-0.00768085
171.114	-0.00768118
171.117	-0.00768129
171.125	-0.00768162
171.15	-0.00768262
171.169	-0.00768338
171.173	-0.00768352
171.189	-0.00768417
171.192	-0.00768426
171.206	-0.00768482
171.214	-0.00768515
171.221	-0.00768544
171.294	-0.00768832
171.349	-0.00769048
171.384	-0.00769185
171.489	-0.00769602
171.51	-0.00769683
171.511	-0.00769688
171.55	-0.00769844
171.551	-0.00769846
171.569	-0.0076992
171.616	-0.00770105
171.657	-0.00770265
171.691	-0.00770399
171.717	-0.00770505
171.734	-0.00770572
171.746	-0.0077062
171.757	-0.00770664
171.78	-0.00770755
171.85	-0.00771029
171.862	-0.00771076
171.864	-0.00771083
171.876	-0.00771132
171.954	-0.00771443
171.973	-0.00771516
172.011	-0.00771668
172.012	-0.00771669
172.035	-0.00771761
172.038	-0.00771774
172.101	-0.00772023
172.108	-0.00772049
172.113	-0.0077207
172.154	-0.00772232
172.157	-0.00772246
172.159	-0.00772253
172.234	-0.00772547
172.263	-0.00772665
172.28	-0.00772731
172.287	-0.00772757
172.302	-0.00772817
172.327	-0.00772916
172.382	-0.00773134
172.407	-0.00773233
172.422	-0.00773291
172.447	-0.00773392
172.451	-0.00773405
172.454	-0.00773418
172.494	-0.00773579
172.522	-0.00773687
172.531	-0.00773722
172.546	-0.00773783
172.562	-0.00773845
172.595	-0.00773975
172.607	-0.00774024
172.613	-0.00774047
172.63	-0.00774114
172.718	-0.00774462
172.779	-0.00774705
172.786	-0.00774731
172.789	-0.00774743
172.792	-0.00774754
172.842	-0.00774952
172.858	-0.00775016
172.876	-0.00775088
172.888	-0.00775133
172.975	-0.00775479
173.005	-0.00775597
173.013	-0.0077563
173.053	-0.00775788
173.084	-0.00775911
173.116	-0.00776037
173.134	-0.00776109
173.209	-0.00776404
173.3	-0.00776765
173.32	-0.00776844
173.353	-0.00776973
173.362	-0.0077701
173.404	-0.00777174
173.404	-0.00777176
173.416	-0.00777223
173.427	-0.00777268
173.431	-0.00777284
173.45	-0.00777359
173.523	-0.00777647
173.55	-0.00777754
173.563	-0.00777803
173.577	-0.0077786
173.598	-0.00777943
173.629	-0.00778065
173.757	-0.00778572
173.759	-0.00778581
173.771	-0.00778628
173.794	-0.0077872
173.863	-0.00778993
173.866	-0.00779001
173.913	-0.00779188
173.952	-0.00779342
173.958	-0.00779366
173.961	-0.0077938
174.004	-0.00779549
174.032	-0.00779659
174.05	-0.00779731
174.053	-0.00779742
174.06	-0.0077977
174.063	-0.00779783
174.074	-0.00779825
174.121	-0.00780013
174.173	-0.00780218
174.188	-0.00780276
174.19	-0.00780285
174.207	-0.0078035
174.238	-0.00780473
174.34	-0.00780876
174.358	-0.00780948
174.364	-0.00780974
174.39	-0.00781075
174.455	-0.00781334
174.463	-0.00781362
174.48	-0.0078143
174.484	-0.00781448
174.494	-0.00781486
174.499	-0.00781506
174.507	-0.00781538
174.523	-0.00781603
174.569	-0.00781784
174.58	-0.00781829
174.599	-0.00781901
174.64	-0.00782063
174.669	-0.00782179
174.679	-0.0078222
174.685	-0.00782241
174.723	-0.00782392
174.751	-0.00782505
174.76	-0.00782537
174.763	-0.00782552
174.773	-0.00782591
174.787	-0.00782645
174.817	-0.00782762
174.841	-0.00782857
174.863	-0.00782948
174.866	-0.00782957
174.884	-0.00783027
174.978	-0.00783401
174.997	-0.00783478
175.035	-0.00783624
175.094	-0.00783861
175.151	-0.00784087
175.162	-0.00784128
175.163	-0.00784134
175.206	-0.00784302
175.211	-0.00784324
175.24	-0.00784438
175.241	-0.0078444
175.259	-0.00784511
175.264	-0.00784534
175.276	-0.00784581
175.278	-0.00784588
175.316	-0.00784739
175.323	-0.00784766
175.366	-0.00784936
175.389	-0.00785024
175.399	-0.00785066
175.403	-0.00785082
175.424	-0.00785163
175.445	-0.00785249
175.471	-0.00785349
175.485	-0.00785405
175.503	-0.00785475
175.525	-0.00785562
175.555	-0.00785684
175.58	-0.00785781
175.58	-0.00785782
175.582	-0.00785787
175.625	-0.0078596
175.678	-0.00786171
175.699	-0.00786252
175.761	-0.00786495
175.766	-0.00786517
175.81	-0.00786692
175.829	-0.00786768
175.832	-0.00786779
175.877	-0.00786957
175.908	-0.0078708
175.918	-0.00787119
175.934	-0.00787183
175.976	-0.00787349
175.987	-0.00787392
176.09	-0.00787798
176.127	-0.00787947
176.145	-0.00788014
176.154	-0.00788053
176.224	-0.00788327
176.232	-0.00788361
176.233	-0.00788364
176.276	-0.00788536
176.301	-0.00788631
176.327	-0.00788737
176.368	-0.00788896
176.381	-0.00788949
176.4	-0.00789025
176.491	-0.00789386
176.5	-0.00789419
176.509	-0.00789455
176.531	-0.00789542
176.532	-0.00789547
176.583	-0.00789747
176.592	-0.00789785
176.636	-0.0078996
176.657	-0.00790042
176.689	-0.00790169
176.712	-0.0079026
176.762	-0.00790457
176.765	-0.00790468
176.776	-0.0079051
176.865	-0.00790864
176.879	-0.00790917
176.923	-0.00791094
176.93	-0.00791122
176.946	-0.00791184
176.998	-0.00791391
177.027	-0.00791503
177.081	-0.00791718
177.096	-0.00791776
177.109	-0.0079183
177.14	-0.0079195
177.156	-0.00792013
177.188	-0.0079214
177.193	-0.00792162
177.22	-0.00792266
177.227	-0.00792294
177.235	-0.00792326
177.316	-0.00792647
177.32	-0.00792664
177.323	-0.00792674
177.415	-0.00793039
177.459	-0.00793213
177.542	-0.0079354
177.555	-0.00793591
177.601	-0.00793776
177.651	-0.00793972
177.664	-0.00794023
177.681	-0.00794091
177.742	-0.0079433
177.799	-0.00794557
177.8	-0.0079456
177.81	-0.00794599
177.84	-0.00794718
177.868	-0.0079483
177.939	-0.0079511
177.95	-0.00795156
177.952	-0.00795161
177.958	-0.00795188
177.96	-0.00795194
178.012	-0.007954
178.014	-0.00795407
178.052	-0.00795558
178.086	-0.00795691
178.11	-0.00795787
178.129	-0.00795862
178.191	-0.00796106
178.246	-0.00796324
178.288	-0.0079649
178.377	-0.00796843
178.408	-0.00796966
178.455	-0.00797153
178.504	-0.00797345
178.549	-0.00797524
178.565	-0.00797586
178.578	-0.00797637
178.6	-0.00797725
178.617	-0.00797791
178.62	-0.00797805
178.636	-0.00797867
178.677	-0.00798031
178.706	-0.00798144
178.712	-0.0079817
178.715	-0.00798179
178.759	-0.00798355
178.779	-0.00798435
178.808	-0.00798549
178.902	-0.00798918
178.939	-0.00799066
178.94	-0.0079907
178.978	-0.00799221
179.002	-0.00799317
179.029	-0.00799424
179.036	-0.00799451
179.044	-0.00799482
179.046	-0.00799489
179.073	-0.00799594
179.143	-0.00799874
179.15	-0.00799902
179.181	-0.00800024
179.193	-0.00800071
179.201	-0.00800103
179.21	-0.00800137
179.231	-0.0080022
179.233	-0.00800228
179.283	-0.00800428
179.285	-0.00800435
179.324	-0.0080059
179.373	-0.00800781
179.433	-0.00801018
179.527	-0.0080139
179.562	-0.00801529
179.571	-0.00801566
179.634	-0.00801814
179.636	-0.00801821
179.664	-0.00801933
179.702	-0.00802082
179.706	-0.00802101
179.742	-0.00802242
179.748	-0.00802267
179.781	-0.00802394
179.804	-0.00802485
179.82	-0.0080255
179.82	-0.00802551
179.87	-0.00802748
179.883	-0.008028
179.935	-0.00803006
179.941	-0.00803028
179.947	-0.00803052
179.965	-0.00803122
180.025	-0.00803361
180.032	-0.00803388
180.064	-0.00803514
180.19	-0.00804012
180.19	-0.00804014
180.199	-0.0080405
180.203	-0.00804066
180.218	-0.00804124
180.262	-0.00804299
180.305	-0.00804468
180.413	-0.00804896
180.423	-0.00804935
180.436	-0.00804984
180.456	-0.00805066
180.47	-0.00805123
180.477	-0.00805149
180.581	-0.00805558
180.657	-0.0080586
180.792	-0.00806394
180.807	-0.00806453
180.949	-0.00807014
180.987	-0.00807166
180.992	-0.00807185
181.012	-0.00807263
181.028	-0.00807329
181.043	-0.00807385
181.121	-0.00807695
181.192	-0.00807977
181.209	-0.00808042
181.21	-0.00808048
181.278	-0.00808316
181.303	-0.00808415
181.318	-0.00808476
181.352	-0.0080861
181.412	-0.00808846
181.413	-0.00808849
181.465	-0.00809056
181.526	-0.00809297
181.527	-0.00809301
181.559	-0.00809426
181.559	-0.00809427
181.626	-0.00809693
181.654	-0.00809803
181.667	-0.00809855
181.706	-0.00810008
181.842	-0.00810545
181.865	-0.00810636
181.885	-0.00810715
182.077	-0.00811476
182.111	-0.0081161
182.161	-0.00811806
182.161	-0.00811807
182.192	-0.00811932
182.203	-0.00811975
182.206	-0.00811987
182.219	-0.00812039
182.28	-0.00812278
182.465	-0.0081301
182.537	-0.00813296
182.572	-0.00813434
182.6	-0.00813544
182.637	-0.00813689
182.645	-0.00813723
182.648	-0.00813736
182.652	-0.00813749
182.807	-0.00814363
182.875	-0.00814632
182.88	-0.0081465
182.897	-0.00814721
182.969	-0.00815006
182.979	-0.00815045
182.998	-0.00815118
183.016	-0.00815191
183.031	-0.00815251
183.04	-0.00815285
183.209	-0.00815952
183.227	-0.00816023
183.317	-0.00816378
183.337	-0.00816459
183.429	-0.00816824
183.443	-0.00816879
183.46	-0.00816945
183.541	-0.00817265
183.674	-0.00817793
183.743	-0.00818064
183.87	-0.00818567
183.905	-0.00818707
183.915	-0.00818746
183.927	-0.00818791
183.928	-0.00818798
184.051	-0.00819283
184.091	-0.00819443
184.119	-0.00819551
184.15	-0.00819673
184.174	-0.00819769
184.204	-0.00819887
184.267	-0.00820137
184.271	-0.00820152
184.313	-0.00820318
184.318	-0.00820338
184.346	-0.00820451
184.364	-0.00820521
184.369	-0.00820542
184.504	-0.00821073
184.515	-0.00821117
184.602	-0.00821461
184.668	-0.00821723
184.729	-0.00821963
184.759	-0.00822085
184.771	-0.0082213
184.785	-0.00822184
184.867	-0.00822509
184.974	-0.00822935
184.975	-0.00822938
185.077	-0.0082334
185.111	-0.00823474
185.122	-0.00823517
185.154	-0.00823644
185.21	-0.00823868
185.242	-0.00823992
185.338	-0.00824372
185.355	-0.0082444
185.359	-0.00824455
185.387	-0.00824568
185.451	-0.00824821
185.529	-0.00825129
185.545	-0.00825191
185.589	-0.00825366
185.666	-0.00825671
185.775	-0.00826102
185.783	-0.00826133
185.828	-0.00826311
185.915	-0.00826654
185.99	-0.00826953
185.994	-0.00826966
186.116	-0.00827451
186.121	-0.0082747
186.143	-0.00827557
186.228	-0.00827891
186.229	-0.00827896
186.357	-0.00828403
186.366	-0.0082844
186.407	-0.008286
186.41	-0.00828613
186.536	-0.00829109
186.601	-0.00829368
186.688	-0.00829713
186.696	-0.00829743
186.722	-0.00829845
186.754	-0.00829973
186.757	-0.00829983
186.79	-0.00830115
186.805	-0.00830175
186.811	-0.00830199
186.938	-0.00830703
186.963	-0.008308
187.022	-0.00831032
187.026	-0.00831047
187.045	-0.00831126
187.204	-0.00831753
187.264	-0.00831991
187.415	-0.00832587
187.42	-0.00832607
187.577	-0.00833227
187.66	-0.00833556
187.685	-0.00833654
187.753	-0.00833925
187.806	-0.00834132
187.853	-0.00834318
187.897	-0.00834492
187.984	-0.00834837
188.006	-0.00834923
188.019	-0.00834974
188.027	-0.00835008
188.063	-0.00835151
188.097	-0.00835284
188.128	-0.00835409
188.136	-0.00835437
188.259	-0.00835924
188.46	-0.00836721
188.582	-0.00837204
188.659	-0.00837506
188.667	-0.00837541
188.686	-0.00837614
188.741	-0.00837832
188.803	-0.00838078
188.838	-0.00838214
188.922	-0.00838547
188.932	-0.00838589
188.949	-0.00838656
189.003	-0.00838866
189.005	-0.00838876
189.054	-0.0083907
189.069	-0.00839127
189.094	-0.00839226
189.094	-0.00839229
189.241	-0.00839807
189.297	-0.00840028
189.391	-0.00840403
189.407	-0.00840466
189.41	-0.00840476
189.494	-0.0084081
189.529	-0.00840946
189.583	-0.00841162
189.588	-0.00841181
189.598	-0.00841221
189.669	-0.00841501
189.693	-0.00841595
189.722	-0.00841712
189.745	-0.00841801
189.819	-0.00842093
189.85	-0.00842219
190.085	-0.00843147
190.111	-0.00843251
190.123	-0.00843295
190.173	-0.00843495
190.238	-0.00843752
190.322	-0.00844083
190.357	-0.00844222
190.452	-0.00844596
190.508	-0.00844818
190.532	-0.00844915
190.575	-0.00845083
190.601	-0.00845187
190.636	-0.00845325
190.663	-0.00845433
190.776	-0.00845881
190.827	-0.0084608
190.884	-0.00846306
190.902	-0.00846379
190.918	-0.00846443
190.949	-0.00846563
191.115	-0.00847222
191.157	-0.00847386
191.172	-0.00847447
191.247	-0.00847742
191.384	-0.00848284
191.494	-0.00848718
191.547	-0.0084893
191.549	-0.00848937
191.559	-0.00848977
191.577	-0.00849047
191.606	-0.00849163
191.626	-0.0084924
191.671	-0.00849418
191.68	-0.00849455
191.712	-0.0084958
191.785	-0.00849872
192.135	-0.00851255
192.184	-0.00851447
192.207	-0.00851539
192.231	-0.00851634
192.274	-0.00851804
192.481	-0.00852624
192.511	-0.0085274
192.52	-0.00852778
192.533	-0.00852827
192.71	-0.00853528
192.745	-0.00853668
192.809	-0.00853921
192.887	-0.00854229
192.891	-0.00854243
192.904	-0.00854295
192.919	-0.00854355
192.991	-0.00854639
193.067	-0.00854941
193.155	-0.00855289
193.157	-0.00855296
193.235	-0.00855606
193.265	-0.00855722
193.375	-0.00856157
193.542	-0.00856817
193.596	-0.00857032
193.782	-0.00857769
193.865	-0.00858096
194.066	-0.0085889
194.163	-0.00859274
194.312	-0.00859863
194.36	-0.00860055
194.362	-0.00860061
194.611	-0.00861047
194.625	-0.00861103
194.728	-0.00861507
194.742	-0.00861564
194.748	-0.00861587
194.922	-0.00862276
194.988	-0.00862537
195.061	-0.00862827
195.168	-0.00863247
195.239	-0.00863531
195.275	-0.00863673
195.318	-0.00863844
195.342	-0.00863938
195.405	-0.00864188
195.482	-0.00864493
195.517	-0.00864629
195.521	-0.00864646
195.555	-0.00864782
195.706	-0.00865378
195.768	-0.00865621
195.843	-0.00865917
195.875	-0.00866046
195.979	-0.00866456
195.995	-0.00866521
196.002	-0.00866548
196.092	-0.00866903
196.114	-0.00866992
196.212	-0.0086738
196.243	-0.008675
196.43	-0.00868242
196.547	-0.00868705
196.599	-0.0086891
196.618	-0.00868983
196.662	-0.00869156
197.003	-0.00870507
197.048	-0.00870684
197.077	-0.008708
197.182	-0.00871216
197.279	-0.00871599
197.414	-0.00872131
197.495	-0.0087245
197.59	-0.00872829
197.626	-0.0087297
197.679	-0.00873179
197.698	-0.00873254
197.711	-0.00873307
197.783	-0.0087359
197.816	-0.0087372
197.845	-0.00873837
197.908	-0.00874084
198.176	-0.00875147
198.259	-0.00875473
198.323	-0.00875726
198.423	-0.00876124
198.515	-0.00876484
198.562	-0.00876672
198.81	-0.00877652
199.077	-0.00878708
199.244	-0.00879369
199.264	-0.00879447
199.35	-0.00879789
199.522	-0.00880468
199.632	-0.00880903
199.689	-0.00881131
199.711	-0.00881215
199.814	-0.00881625
199.875	-0.00881864
199.897	-0.00881954
200.129	-0.0088287
200.209	-0.00883186
200.41	-0.00883979
200.525	-0.00884434
200.723	-0.00885217
200.757	-0.00885354
200.857	-0.00885749
200.937	-0.00886065
201.145	-0.00886888
201.175	-0.00887006
201.181	-0.0088703
201.212	-0.00887152
201.366	-0.00887763
201.493	-0.00888263
201.587	-0.00888635
201.661	-0.00888929
201.733	-0.00889215
201.792	-0.00889445
201.841	-0.00889639
202.055	-0.00890485
202.209	-0.00891095
202.28	-0.00891376
202.291	-0.00891419
202.378	-0.00891764
202.918	-0.00893898
202.926	-0.0089393
203.033	-0.00894352
203.1	-0.00894619
203.187	-0.00894965
203.225	-0.00895113
203.396	-0.00895789
203.492	-0.00896167
203.614	-0.00896653
203.705	-0.00897013
203.709	-0.00897027
203.803	-0.008974
203.827	-0.00897494
204.179	-0.00898887
204.924	-0.00901834
204.969	-0.00902012
205.436	-0.00903856
205.515	-0.00904171
205.656	-0.00904728
206.091	-0.00906447
206.604	-0.00908476
206.657	-0.00908688
206.698	-0.00908849
206.928	-0.00909758
206.98	-0.00909962
207.058	-0.00910271
207.092	-0.00910408
207.122	-0.00910527
207.306	-0.00911253
207.38	-0.00911547
207.772	-0.00913097
207.846	-0.00913389
207.914	-0.00913659
207.968	-0.00913872
208.112	-0.00914442
208.766	-0.00917026
208.865	-0.00917417
209.015	-0.00918012
209.049	-0.00918146
209.139	-0.00918501
209.251	-0.00918947
209.255	-0.00918963
209.275	-0.00919041
209.64	-0.00920485
209.92	-0.00921592
210.138	-0.00922455
210.142	-0.00922468
210.299	-0.00923088
210.328	-0.00923203
210.474	-0.00923781
210.872	-0.00925356
211.066	-0.00926122
211.076	-0.00926162
211.48	-0.00927762
211.694	-0.00928608
211.793	-0.00928997
211.905	-0.00929443
212.123	-0.00930304
212.364	-0.00931259
212.4	-0.009314
212.413	-0.0093145
212.419	-0.00931474
212.464	-0.00931654
212.613	-0.0093224
212.668	-0.0093246
212.732	-0.00932712
212.781	-0.00932905
212.956	-0.00933599
213.094	-0.00934142
213.171	-0.00934447
213.4	-0.00935355
213.596	-0.00936127
213.727	-0.00936649
213.812	-0.00936985
213.819	-0.00937012
213.886	-0.00937276
214.156	-0.00938342
214.56	-0.00939941
214.565	-0.00939962
214.879	-0.00941205
[truncated: 474 more rows]
