# Supplementary material for: Structure of the human heparan sulfate polymerase complex EXT1-EXT2
Source: Nat Commun. 2022 Nov 19;13:7110. doi: 10.1038/s41467-022-34882-6 (PMC9675754; doi:10.1038/s41467-022-34882-6)
Supplement: Supplementary file 4 — Source data [file 41467_2022_34882_MOESM4_ESM.zip › Source_data/Source Data 9.xlsx]

## Sheet: SupFig9c-nanoDSF
	WT	WT			EXT1 D162N/D164N	EXT1 D162N/D164N			EXT1 D565N/D567N	EXT1 D565N/D567N			EXT2 D538N/D540N	EXT2 D538N/D540N			EXT1 R280A	EXT1 R280A			EXT1 R346A	EXT1 R346A			EXT2 R266A	EXT2 R266A
Temperature [°C]	First Derivative	First Derivative		Temperature [°C]	First Derivative	First Derivative		Temperature [°C]	First Derivative	First Derivative		Temperature [°C]	First Derivative	First Derivative		Temperature [°C]	First Derivative	First Derivative		Temperature [°C]	First Derivative	First Derivative		Temperature [°C]	First Derivative	First Derivative
15	0.000808917	0.00102642		15	5.78477e-05	0.000190167		15	-0.000854197	-0.000361174		15	-0.00011839	0.00101782		15	0.000814594	0.00077634		15	0.00158088	0.00118722		15	0.00154402	0.00141744
15.0827	0.000802776	0.00102203		15.0405	5.41373e-05	0.000181699		15.0827	-0.000857101	-0.000361666		15.0827	-0.000112189	0.00100531		15.0352	0.000812318	0.000774434		15.0352	0.00157803	0.00118583		15.0436	0.00154061	0.001411
15.1655	0.000796697	0.0010175		15.0809	5.03975e-05	0.000173235		15.1655	-0.000860022	-0.000362163		15.1655	-0.000106015	0.00099282		15.0704	0.000810037	0.000772518		15.0704	0.00157517	0.00118445		15.0872	0.00153718	0.00140457
15.2482	0.000790682	0.00101285		15.1214	4.66278e-05	0.000164778		15.2482	-0.000862961	-0.000362666		15.2482	-9.98701e-05	0.000980367		15.1056	0.000807751	0.00077059		15.1056	0.00157232	0.00118307		15.1308	0.00153375	0.00139813
15.3309	0.000784733	0.00100806		15.1619	4.28281e-05	0.000156326		15.3309	-0.000865917	-0.000363173		15.3309	-9.37573e-05	0.000967947		15.1408	0.00080546	0.000768652		15.1408	0.00156947	0.0011817		15.1744	0.00153031	0.0013917
15.4137	0.000778852	0.00100313		15.2023	3.89981e-05	0.000147881		15.4137	-0.000868891	-0.000363685		15.4137	-8.76798e-05	0.000955564		15.176	0.000803164	0.000766702		15.176	0.00156661	0.00118033		15.218	0.00152686	0.00138526
15.4964	0.00077304	0.000998053		15.2428	3.51378e-05	0.000139442		15.4964	-0.000871882	-0.000364202		15.4964	-8.1641e-05	0.000943221		15.2112	0.000800863	0.000764741		15.2112	0.00156376	0.00117897		15.2616	0.00152341	0.00137883
15.5791	0.0007673	0.000992831		15.2833	3.1247e-05	0.00013101		15.5791	-0.000874891	-0.000364724		15.5791	-7.56444e-05	0.000930922		15.2464	0.000798556	0.000762768		15.2464	0.00156091	0.00117761		15.3052	0.00151994	0.00137239
15.6618	0.000761631	0.000987458		15.3237	2.73256e-05	0.000122586		15.6618	-0.000877917	-0.000365249		15.6618	-6.96941e-05	0.00091867		15.2816	0.000796244	0.000760785		15.2816	0.00155806	0.00117626		15.3488	0.00151647	0.00136596
15.7446	0.000756036	0.00098193		15.3642	2.33736e-05	0.00011417		15.7446	-0.000880961	-0.000365779		15.7446	-6.37938e-05	0.000906469		15.3168	0.000793927	0.00075879		15.3168	0.0015552	0.00117491		15.3924	0.001513	0.00135953
15.8273	0.000750515	0.000976244		15.4047	1.93911e-05	0.000105763		15.8273	-0.000884022	-0.000366311		15.8273	-5.7948e-05	0.000894324		15.352	0.000791605	0.000756783		15.352	0.00155235	0.00117357		15.436	0.00150951	0.0013531
15.91	0.000745068	0.000970397		15.4451	1.5378e-05	9.73644e-05		15.91	-0.000887099	-0.000366846		15.91	-5.21609e-05	0.000882238		15.3872	0.000789278	0.000754765		15.3872	0.0015495	0.00117223		15.4796	0.00150602	0.00134667
15.9928	0.000739696	0.000964386		15.4856	1.13345e-05	8.89756e-05		15.9928	-0.000890193	-0.000367383		15.9928	-4.6437e-05	0.000870215		15.4223	0.000786946	0.000752736		15.4223	0.00154665	0.0011709		15.5232	0.00150252	0.00134024
16.0755	0.000734398	0.000958208		15.526	7.26071e-06	8.0597e-05		16.0755	-0.000893303	-0.000367921		16.0755	-4.0781e-05	0.000858258		15.4575	0.000784609	0.000750696		15.4575	0.0015438	0.00116957		15.5668	0.00149901	0.00133382
16.1582	0.000729173	0.000951863		15.5665	3.15682e-06	7.22291e-05		16.1582	-0.000896429	-0.00036846		16.1582	-3.51976e-05	0.000846373		15.4927	0.000782266	0.000748644		15.4927	0.00154096	0.00116825		15.6104	0.0014955	0.0013274
16.241	0.000724022	0.000945346		15.607	-9.76962e-07	6.38726e-05		16.241	-0.000899569	-0.000368999		16.241	-2.96917e-05	0.000834563		15.5279	0.000779919	0.000746581		15.5279	0.00153811	0.00116693		15.654	0.00149198	0.00132099
16.3237	0.000718942	0.000938658		15.6474	-5.14038e-06	5.55279e-05		16.3237	-0.000902724	-0.000369538		16.3237	-2.42682e-05	0.000822831		15.5631	0.000777566	0.000744508		15.5631	0.00153526	0.00116562		15.6975	0.00148845	0.00131458
16.4064	0.000713932	0.000931796		15.6879	-9.33312e-06	4.71959e-05		16.4064	-0.000905893	-0.000370074		16.4064	-1.89321e-05	0.000811181		15.5983	0.000775209	0.000742422		15.5983	0.00153242	0.00116432		15.7411	0.00148492	0.00130817
16.4891	0.000708992	0.00092476		15.7284	-1.35549e-05	3.8877e-05		16.4891	-0.000909075	-0.000370608		16.4891	-1.36883e-05	0.000799617		15.6335	0.000772847	0.000740326		15.6335	0.00152958	0.00116302		15.7847	0.00148138	0.00130177
16.5719	0.000704119	0.00091755		15.7688	-1.78052e-05	3.0572e-05		16.5719	-0.00091227	-0.000371139		16.5719	-8.54197e-06	0.000788142		15.6687	0.00077048	0.00073822		15.6687	0.00152673	0.00116173		15.8283	0.00147783	0.00129538
16.6546	0.000699312	0.000910167		15.8093	-2.20837e-05	2.22816e-05		16.6546	-0.000915478	-0.000371665		16.6546	-3.49812e-06	0.000776758		15.7039	0.000768108	0.000736102		15.7039	0.00152389	0.00116044		15.8719	0.00147428	0.00128899
16.7373	0.000694571	0.000902612		15.8498	-2.63899e-05	1.40063e-05		16.7373	-0.000918696	-0.000372185		16.7373	1.43811e-06	0.000765469		15.7391	0.000765731	0.000733973		15.7391	0.00152106	0.00115916		15.9155	0.00147073	0.00128261
16.8201	0.000689893	0.00089489		15.8902	-3.07233e-05	5.74683e-06		16.8201	-0.000921925	-0.000372698		16.8201	6.26174e-06	0.000754274		15.7743	0.00076335	0.000731835		15.7743	0.00151822	0.00115789		15.9591	0.00146717	0.00127624
16.9028	0.000685279	0.000887003		15.9307	-3.50833e-05	-2.49603e-06		16.9028	-0.000925165	-0.000373203		16.9028	1.0968e-05	0.000743177		15.8095	0.000760965	0.000729685		15.8095	0.00151539	0.00115662		16.0027	0.0014636	0.00126988
16.9855	0.000680727	0.000878958		15.9712	-3.94694e-05	-1.07216e-05		16.9855	-0.000928413	-0.000373698		16.9855	1.55523e-05	0.000732177		15.8447	0.000758575	0.000727526		15.8447	0.00151255	0.00115536		16.0463	0.00146003	0.00126353
17.0683	0.000676235	0.000870761		16.0116	-4.38809e-05	-1.89293e-05		17.0683	-0.000931671	-0.000374183		17.0683	2.0011e-05	0.000721275		15.8799	0.00075618	0.000725356		15.8799	0.00150972	0.00115411		16.0899	0.00145645	0.00125719
17.151	0.0006718	0.000862422		16.0521	-4.83171e-05	-2.71183e-05		17.151	-0.000934936	-0.000374656		17.151	2.43409e-05	0.000710472		15.9151	0.000753782	0.000723176		15.9151	0.00150689	0.00115286		16.1335	0.00145288	0.00125086
17.2337	0.000667419	0.000853953		16.0926	-5.27773e-05	-3.52879e-05		17.2337	-0.000938209	-0.000375114		17.2337	2.85397e-05	0.000699766		15.9503	0.000751379	0.000720987		15.9503	0.00150407	0.00115162		16.1771	0.00144929	0.00124454
17.3164	0.00066309	0.000845367		16.133	-5.72608e-05	-4.34374e-05		17.3164	-0.000941489	-0.000375558		17.3164	3.26066e-05	0.000689157		15.9855	0.000748972	0.000718788		15.9855	0.00150125	0.00115039		16.2207	0.00144571	0.00123823
17.3992	0.00065881	0.000836679		16.1735	-6.17666e-05	-5.15661e-05		17.3992	-0.000944775	-0.000375985		17.3992	3.65416e-05	0.00067864		16.0207	0.000746562	0.00071658		16.0207	0.00149843	0.00114916		16.2643	0.00144212	0.00123194
17.4819	0.000654576	0.000827909		16.214	-6.62941e-05	-5.96733e-05		17.4819	-0.000948067	-0.000376393		17.4819	4.03462e-05	0.000668212		16.0559	0.000744147	0.000714363		16.0559	0.00149561	0.00114794		16.3079	0.00143853	0.00122565
17.5646	0.000650387	0.000819075		16.2544	-7.08422e-05	-6.77582e-05		17.5646	-0.000951365	-0.00037678		17.5646	4.40235e-05	0.000657867		16.0911	0.000741729	0.000712137		16.0911	0.00149279	0.00114673		16.3515	0.00143493	0.00121939
17.6474	0.00064624	0.000810201		16.2949	-7.541e-05	-7.58203e-05		17.6474	-0.000954668	-0.000377145		17.6474	4.75785e-05	0.000647597		16.1263	0.000739307	0.000709902		16.1263	0.00148998	0.00114552		16.3951	0.00143134	0.00121314
17.7301	0.000642133	0.000801312		16.3354	-7.99966e-05	-8.38587e-05		17.7301	-0.000957976	-0.000377486		17.7301	5.10181e-05	0.000637394		16.1615	0.000736882	0.000707659		16.1615	0.00148718	0.00114433		16.4387	0.00142774	0.0012069
17.8128	0.000638061	0.000792437		16.3758	-8.4601e-05	-9.18728e-05		17.8128	-0.000961288	-0.000377801		17.8128	5.43514e-05	0.000627244		16.1967	0.000734453	0.000705408		16.1967	0.00148437	0.00114314		16.4823	0.00142414	0.00120068
17.8956	0.000634022	0.000783604		16.4163	-8.92221e-05	-9.9862e-05		17.8956	-0.000964606	-0.000378089		17.8956	5.75899e-05	0.000617135		16.2319	0.000732021	0.000703149		16.2319	0.00148157	0.00114195		16.5259	0.00142055	0.00119448
17.9783	0.00063001	0.000774849		16.4568	-9.38588e-05	-0.000107826		17.9783	-0.000967927	-0.000378349		17.9783	6.07479e-05	0.000607047		16.267	0.000729587	0.000700882		16.267	0.00147877	0.00114078		16.5695	0.00141695	0.0011883
18.061	0.00062602	0.000766204		16.4972	-9.85102e-05	-0.000115763		18.061	-0.000971254	-0.000378582		18.061	6.38429e-05	0.000596959		16.3022	0.000727149	0.000698608		16.3022	0.00147598	0.00113961		16.6131	0.00141335	0.00118213
18.1437	0.000622048	0.000757708		16.5377	-0.000103175	-0.000123674		18.1437	-0.000974585	-0.000378788		18.1437	6.68954e-05	0.000586847		16.3374	0.000724708	0.000696327		16.3374	0.00147319	0.00113845		16.6567	0.00140975	0.00117598
18.2265	0.000618088	0.000749396		16.5781	-0.000107853	-0.000131558		18.2265	-0.000977923	-0.000378969		18.2265	6.99294e-05	0.000576681		16.3726	0.000722265	0.00069404		16.3726	0.00147041	0.0011373		16.7003	0.00140616	0.00116986
18.3092	0.000614137	0.000741305		16.6186	-0.000112542	-0.000139414		18.3092	-0.000981269	-0.000379128		18.3092	7.29726e-05	0.000566427		16.4078	0.000719819	0.000691747		16.4078	0.00146762	0.00113615		16.7439	0.00140256	0.00116375
18.3919	0.000610195	0.000733468		16.6591	-0.000117241	-0.000147242		18.3919	-0.000984628	-0.000379267		18.3919	7.60568e-05	0.000556049		16.443	0.000717371	0.000689447		16.443	0.00146485	0.00113502		16.7875	0.00139897	0.00115767
18.4747	0.00060627	0.000725913		16.6995	-0.000121949	-0.000155041		18.4747	-0.000988005	-0.000379393		18.4747	7.92182e-05	0.000545504		16.4782	0.000714921	0.000687143		16.4782	0.00146207	0.00113389		16.8311	0.00139538	0.0011516
18.5574	0.000602378	0.000718652		16.74	-0.000126666	-0.000162811		18.5574	-0.000991412	-0.00037951		18.5574	8.24949e-05	0.00053475		16.5134	0.000712468	0.000684833		16.5134	0.00145931	0.00113277		16.8747	0.00139179	0.00114556
18.6401	0.000598554	0.000711675		16.7805	-0.000131389	-0.000170552		18.6401	-0.000994862	-0.000379626		18.6401	8.59247e-05	0.000523745		16.5486	0.000710014	0.000682519		16.5486	0.00145654	0.00113165		16.9183	0.0013882	0.00113954
18.7229	0.000594862	0.000704928		16.8209	-0.000136118	-0.000178263		18.7229	-0.000998381	-0.000379749		18.7229	8.95385e-05	0.000512454		16.5838	0.000707558	0.0006802		16.5838	0.00145379	0.00113055		16.9619	0.00138462	0.00113355
18.8056	0.000591396	0.000698307		16.8614	-0.000140852	-0.000185944		18.8056	-0.001002	-0.000379889		18.8056	9.33514e-05	0.000500863		16.619	0.0007051	0.000677878		16.619	0.00145103	0.00112945		17.0054	0.00138105	0.00112758
18.8883	0.000588284	0.000691643		16.9019	-0.00014559	-0.000193594		18.8883	-0.00100575	-0.000380055		18.8883	9.73521e-05	0.000488995		16.6542	0.000702641	0.000675552		16.6542	0.00144828	0.00112836		17.049	0.00137748	0.00112164
18.971	0.000587462	0.000683382		16.9423	-0.00015033	-0.000201214		18.971	-0.00101055	-0.000379489		18.971	9.73542e-05	0.000479412		16.6894	0.000700181	0.000673224		16.6894	0.00144554	0.00112728		17.0926	0.00137391	0.00111572
19.0538	0.000586713	0.000675139		16.9828	-0.000155072	-0.000208803		19.0538	-0.00101547	-0.000378929		19.0538	9.73466e-05	0.000469836		16.7246	0.000697719	0.000670893		16.7246	0.0014428	0.00112621		17.1362	0.00137035	0.00110982
19.1365	0.000586032	0.000666829		17.0233	-0.000159813	-0.000216361		19.1365	-0.00102051	-0.000378392		19.1365	9.73344e-05	0.000460292		16.7598	0.000695256	0.000668561		16.7598	0.00144007	0.00112515		17.1798	0.0013668	0.00110396
19.2192	0.000585419	0.00065836		17.0637	-0.000164554	-0.000223888		19.2192	-0.00102567	-0.000377892		19.2192	9.73167e-05	0.000450798		16.795	0.000692793	0.000666227		16.795	0.00143734	0.00112409		17.2234	0.00136325	0.00109812
19.302	0.000584883	0.00064964		17.1042	-0.000169292	-0.000231384		19.302	-0.00103094	-0.000377438		19.302	9.72861e-05	0.000441367		16.8302	0.000690329	0.000663893		16.8302	0.00143462	0.00112304		17.267	0.00135971	0.00109231
19.3847	0.000584431	0.000640578		17.1447	-0.000174027	-0.000238849		19.3847	-0.00103632	-0.000377034		19.3847	9.72301e-05	0.00043201		16.8654	0.000687864	0.000661558		16.8654	0.0014319	0.001122		17.3106	0.00135619	0.00108652
19.4674	0.000584068	0.000631092		17.1851	-0.000178757	-0.000246283		19.4674	-0.00104179	-0.000376681		19.4674	9.71302e-05	0.000422737		16.9006	0.000685399	0.000659223		16.9006	0.00142919	0.00112097		17.3542	0.00135267	0.00108077
19.5502	0.00058379	0.000621111		17.2256	-0.000183483	-0.000253685		19.5502	-0.00104734	-0.000376373		19.5502	9.69643e-05	0.00041356		16.9358	0.000682934	0.00065689		16.9358	0.00142649	0.00111994		17.3978	0.00134916	0.00107504
19.6329	0.000583592	0.000610582		17.2661	-0.000188201	-0.000261057		19.6329	-0.00105296	-0.000376104		19.6329	9.67084e-05	0.000404495		16.971	0.000680469	0.000654558		16.971	0.00142379	0.00111893		17.4414	0.00134566	0.00106934
19.7156	0.000583471	0.000599463		17.3065	-0.000192912	-0.000268399		19.7156	-0.00105864	-0.000375865		19.7156	9.63361e-05	0.000395562		17.0062	0.000678003	0.000652228		17.0062	0.0014211	0.00111792		17.485	0.00134217	0.00106368
19.7983	0.000583427	0.000587731		17.347	-0.000197614	-0.00027571		19.7983	-0.00106437	-0.000375644		19.7983	9.58189e-05	0.000386785		17.0414	0.000675539	0.0006499		17.0414	0.00141841	0.00111692		17.5286	0.00133869	0.00105804
19.8811	0.000583463	0.000575381		17.3875	-0.000202307	-0.000282992		19.8811	-0.00107012	-0.000375431		19.8811	9.51266e-05	0.000378189		17.0766	0.000673074	0.000647576		17.0766	0.00141573	0.00111593		17.5722	0.00133522	0.00105243
19.9638	0.000583589	0.000562423		17.4279	-0.00020699	-0.000290244		19.9638	-0.00107587	-0.000375216		19.9638	9.42264e-05	0.000369803		17.1117	0.00067061	0.000645256		17.1117	0.00141305	0.00111494		17.6158	0.00133177	0.00104685
20.0465	0.000583811	0.000548886		17.4684	-0.00021166	-0.000297468		20.0465	-0.0010816	-0.000374985		20.0465	9.30841e-05	0.000361652		17.1469	0.000668147	0.000642941		17.1469	0.00141038	0.00111396		17.6594	0.00132833	0.0010413
20.1293	0.00058414	0.000534816		17.5089	-0.000216319	-0.000304663		20.1293	-0.00108729	-0.000374725		20.1293	9.16676e-05	0.000353753		17.1821	0.000665685	0.00064063		17.1821	0.00140772	0.00111299		17.703	0.0013249	0.00103578
20.212	0.000584584	0.000520273		17.5493	-0.000220965	-0.000311832		20.212	-0.0010929	-0.00037442		20.212	8.99501e-05	0.000346122		17.2173	0.000663223	0.000638325		17.2173	0.00140506	0.00111203		17.7466	0.00132149	0.00103029
20.2947	0.000585156	0.000505336		17.5898	-0.000225596	-0.000318974		20.2947	-0.00109841	-0.000374055		20.2947	8.79122e-05	0.000338768		17.2525	0.000660763	0.000636026		17.2525	0.00140241	0.00111108		17.7902	0.00131809	0.00102483
20.3775	0.000585867	0.000490098		17.6302	-0.000230214	-0.000326091		20.3775	-0.00110379	-0.000373612		20.3775	8.55408e-05	0.000331696		17.2877	0.000658303	0.000633734		17.2877	0.00139976	0.00111013		17.8338	0.00131471	0.0010194
20.4602	0.000586727	0.000474666		17.6707	-0.000234816	-0.000333183		20.4602	-0.00110901	-0.000373074		20.4602	8.28267e-05	0.000324909		17.3229	0.000655844	0.00063145		17.3229	0.00139712	0.00110919		17.8774	0.00131134	0.001014
20.5429	0.000587749	0.000459155		17.7112	-0.000239403	-0.000340253		20.5429	-0.00111405	-0.000372419		20.5429	7.97632e-05	0.000318406		17.3581	0.000653387	0.000629173		17.3581	0.00139449	0.00110825		17.921	0.00130798	0.00100863
20.6256	0.000588941	0.000443696		17.7516	-0.000243973	-0.0003473		20.6256	-0.00111889	-0.000371628		20.6256	7.6347e-05	0.000312181		17.3933	0.000650931	0.000626905		17.3933	0.00139186	0.00110732		17.9646	0.00130464	0.00100328
20.7084	0.000590305	0.000428424		17.7921	-0.000248527	-0.000354326		20.7084	-0.00112351	-0.000370682		20.7084	7.25773e-05	0.000306223		17.4285	0.000648476	0.000624645		17.4285	0.00138923	0.0011064		18.0082	0.00130132	0.000997967
20.7911	0.000591836	0.000413489		17.8326	-0.000253065	-0.000361334		20.7911	-0.00112788	-0.000369563		20.7911	6.84553e-05	0.000300512		17.4637	0.000646022	0.000622395		17.4637	0.00138662	0.00110549		18.0518	0.00129801	0.000992675
20.8738	0.000593526	0.000399043		17.873	-0.000257585	-0.000368324		20.8738	-0.00113199	-0.00036826		20.8738	6.39869e-05	0.000295021		17.4989	0.000643569	0.000620155		17.4989	0.00138401	0.00110458		18.0954	0.00129472	0.000987409
20.9566	0.000595369	0.000385233		17.9135	-0.000262088	-0.000375298		20.9566	-0.00113583	-0.000366756		20.9566	5.91855e-05	0.000289715		17.5341	0.000641117	0.000617926		17.5341	0.0013814	0.00110368		18.139	0.00129144	0.000982165
21.0393	0.000597361	0.000372202		17.954	-0.000266574	-0.000382258		21.0393	-0.00113938	-0.000365042		21.0393	5.40744e-05	0.000284551		17.5693	0.000638667	0.000615706		17.5693	0.0013788	0.00110278		18.1826	0.00128818	0.000976943
21.122	0.000599496	0.00036008		17.9944	-0.000271044	-0.000389207		21.122	-0.00114265	-0.000363108		21.122	4.86876e-05	0.000279478		17.6045	0.000636217	0.000613499		17.6045	0.0013762	0.00110189		18.2262	0.00128493	0.00097174
21.2048	0.000601764	0.000348983		18.0349	-0.000275497	-0.000396147		21.2048	-0.00114561	-0.000360945		21.2048	4.30698e-05	0.000274435		17.6397	0.000633769	0.000611302		17.6397	0.00137361	0.001101		18.2698	0.0012817	0.000966553
21.2875	0.000604145	0.00033901		18.0754	-0.000279934	-0.00040308		21.2875	-0.00114827	-0.00035855		21.2875	3.72731e-05	0.000269363		17.6749	0.000631321	0.000609118		17.6749	0.00137102	0.00110012		18.3134	0.00127848	0.000961381
21.3702	0.000606609	0.000330243		18.1158	-0.000284357	-0.000410009		21.3702	-0.00115062	-0.000355924		21.3702	3.13536e-05	0.000264197		17.7101	0.000628874	0.000606945		17.7101	0.00136844	0.00109924		18.3569	0.00127527	0.000956219
21.4529	0.000609111	0.000322745		18.1563	-0.000288766	-0.000416937		21.4529	-0.00115265	-0.000353074		21.4529	2.53674e-05	0.000258873		17.7453	0.000626427	0.000604786		17.7453	0.00136586	0.00109837		18.4005	0.00127208	0.000951065
21.5357	0.000611598	0.000316565		18.1968	-0.000293164	-0.000423868		21.5357	-0.00115436	-0.00035001		21.5357	1.93713e-05	0.000253325		17.7805	0.000623981	0.000602639		17.7805	0.00136329	0.0010975		18.4441	0.00126889	0.000945914
21.6184	0.000614013	0.000311727		18.2372	-0.000297551	-0.000430805		21.6184	-0.00115573	-0.000346749		21.6184	1.34213e-05	0.000247492		17.8157	0.000621536	0.000600505		17.8157	0.00136072	0.00109664		18.4877	0.00126572	0.000940761
21.7011	0.000616294	0.000308237		18.2777	-0.000301931	-0.000437753		21.7011	-0.00115677	-0.00034331		21.7011	7.57232e-06	0.00024132		17.8509	0.00061909	0.000598385		17.8509	0.00135816	0.00109578		18.5313	0.00126254	0.000935602
21.7839	0.000618384	0.000306073		18.3182	-0.000306306	-0.000444715		21.7839	-0.00115746	-0.000339713		21.7839	1.87511e-06	0.000234767		17.8861	0.000616645	0.000596279		17.8861	0.00135559	0.00109492		18.5749	0.00125938	0.000930431
21.8666	0.00062022	0.00030519		18.3586	-0.000310681	-0.000451697		21.8666	-0.0011578	-0.000335979		21.8666	-3.62515e-06	0.00022781		17.9212	0.000614199	0.000594186		17.9212	0.00135303	0.00109407		18.6185	0.00125621	0.000925243
21.9493	0.000621729	0.000305526		18.3991	-0.00031506	-0.000458703		21.9493	-0.0011578	-0.000332131		21.9493	-8.88964e-06	0.000220445		17.9564	0.000611753	0.000592107		17.9564	0.00135048	0.00109322		18.6621	0.00125304	0.000920033
22.0321	0.000622835	0.000307005		18.4396	-0.000319449	-0.000465739		22.0321	-0.00115746	-0.000328191		22.0321	-1.3885e-05	0.000212688		17.9916	0.000609306	0.000590043		17.9916	0.00134792	0.00109237		18.7057	0.00124986	0.000914794
22.1148	0.000623457	0.000309539		18.48	-0.000323856	-0.000472811		22.1148	-0.00115678	-0.000324185		22.1148	-1.85798e-05	0.000204577		18.0268	0.000606858	0.000587993		18.0268	0.00134537	0.00109153		18.7493	0.00124666	0.000909523
22.1975	0.000623518	0.000313032		18.5205	-0.000328289	-0.000479924		22.1975	-0.00115577	-0.000320133		22.1975	-2.29411e-05	0.00019617		18.062	0.000604408	0.000585957		18.062	0.00134281	0.00109068		18.7929	0.00124345	0.000904214
22.2802	0.000622952	0.00031738		18.561	-0.00033276	-0.000487086		22.2802	-0.00115442	-0.000316054		22.2802	-2.69372e-05	0.000187542		18.0972	0.000601957	0.000583935		18.0972	0.00134026	0.00108984		18.8365	0.00124021	0.000898866
22.363	0.000621702	0.00032247		18.6014	-0.000337281	-0.000494301		22.363	-0.00115274	-0.000311966		22.363	-3.05431e-05	0.000178778		18.1324	0.000599503	0.000581927		18.1324	0.00133771	0.001089		18.8801	0.00123694	0.000893477
22.4457	0.000619728	0.000328179		18.6419	-0.000341869	-0.000501576		22.4457	-0.00115072	-0.000307891		22.4457	-3.37421e-05	0.000169971		18.1676	0.000597047	0.000579934		18.1676	0.00133516	0.00108816		18.9237	0.00123364	0.000888051
22.5284	0.000616999	0.000334377		18.6823	-0.000346543	-0.000508917		22.5284	-0.00114836	-0.000303851		22.5284	-3.65242e-05	0.00016122		18.2028	0.000594588	0.000577954		18.2028	0.0013326	0.00108732		18.9673	0.0012303	0.000882589
22.6112	0.000613503	0.000340924		18.7228	-0.000351325	-0.000516327		22.6112	-0.00114567	-0.000299874		22.6112	-3.88865e-05	0.000152626		18.238	0.000592124	0.000575987		18.238	0.00133004	0.00108647		19.0109	0.00122847	0.000879616
22.6939	0.000609238	0.000347672		18.7633	-0.00035624	-0.000523811		22.6939	-0.00114264	-0.000295988		22.6939	-4.0836e-05	0.000144287		18.2732	0.000589657	0.000574033		18.2732	0.00132749	0.00108563		19.0545	0.00122671	0.00087669
22.7766	0.000604212	0.000354459		18.8037	-0.000361319	-0.00053137		22.7766	-0.00113927	-0.000292221		22.7766	-4.23891e-05	0.000136297		18.3084	0.000587184	0.000572091		18.3084	0.00132492	0.00108478		19.0981	0.00122501	0.000873783
22.8594	0.000598442	0.000361119		18.8442	-0.000366592	-0.000539004		22.8594	-0.00113556	-0.000288603		22.8594	-4.3572e-05	0.000128741		18.3436	0.000584705	0.00057016		18.3436	0.00132235	0.00108393		19.1417	0.00122337	0.000870886
22.9421	0.00059196	0.000367482		18.8847	-0.000372092	-0.000546707		22.9421	-0.0011315	-0.000285164		22.9421	-4.4422e-05	0.000121696		18.3788	0.000582219	0.000568239		18.3788	0.00131978	0.00108308		19.1853	0.00122179	0.000867988
23.0248	0.000584814	0.000373382		18.9251	-0.000377849	-0.000554475		23.0248	-0.0011271	-0.000281931		23.0248	-4.49884e-05	0.000115223		18.414	0.000579726	0.000566327		18.414	0.0013172	0.00108222		19.2289	0.00122025	0.000865081
23.1075	0.000577059	0.000378664		18.9656	-0.000383889	-0.00056228		23.1075	-0.00112237	-0.000278929		23.1075	-4.5328e-05	0.000109371		18.4492	0.000577223	0.000564422		18.4492	0.00131461	0.00108136		19.2725	0.00121875	0.000862156
23.1903	0.000568756	0.000383192		19.0061	-0.000390109	-0.000567774		23.1903	-0.00111728	-0.000276175		23.1903	-4.54989e-05	0.000104179		18.4844	0.000574709	0.000562521		18.4844	0.00131201	0.00108049		19.3161	0.00121729	0.000859204
23.273	0.000559971	0.000386855		19.0465	-0.000396417	-0.000573233		23.273	-0.00111185	-0.000273684		23.273	-4.55598e-05	9.96739e-05		18.5196	0.000572183	0.000560623		18.5196	0.00130941	0.00107962		19.3597	0.00121586	0.000856215
23.3557	0.000550785	0.000389578		19.087	-0.000402812	-0.000578654		23.3557	-0.00110606	-0.00027147		23.3557	-4.55709e-05	9.58732e-05		18.5548	0.000569643	0.000558724		18.5548	0.00130679	0.00107874		19.4033	0.00121444	0.000853182
23.4385	0.000541287	0.000391314		19.1275	-0.000409292	-0.000584033		23.4385	-0.00109992	-0.000269547		23.4385	-4.55915e-05	9.27839e-05		18.59	0.000567087	0.00055682		18.59	0.00130415	0.00107786		19.4469	0.00121304	0.000850098
23.5212	0.000531579	0.000392042		19.1679	-0.000415856	-0.000589366		23.5212	-0.00109343	-0.00026793		23.5212	-4.56777e-05	9.04045e-05		18.6252	0.000564511	0.000554908		18.6252	0.0013015	0.00107696		19.4905	0.00121165	0.000846955
23.6039	0.000521768	0.000391764		19.2084	-0.0004225	-0.000594647		23.6039	-0.00108659	-0.000266633		23.6039	-4.58826e-05	8.87262e-05		18.6604	0.000561914	0.000552981		18.6604	0.00129884	0.00107607		19.5341	0.00121025	0.000843748
23.6867	0.000511961	0.000390498		19.2489	-0.00042922	-0.000599871		23.6867	-0.00107942	-0.000265666		23.6867	-4.62581e-05	8.7737e-05		18.6956	0.000559291	0.000551035		18.6956	0.00129616	0.00107516		19.5777	0.00120885	0.000840474
23.7694	0.000502263	0.000388278		19.2893	-0.000436011	-0.000605034		23.7694	-0.00107193	-0.000265034		23.7694	-4.68539e-05	8.74215e-05		18.7308	0.000556639	0.000549061		18.7308	0.00129346	0.00107425		19.6213	0.00120744	0.000837127
23.8521	0.000492772	0.000385148		19.3298	-0.000442866	-0.000610128		23.8521	-0.00106414	-0.000264734		23.8521	-4.77166e-05	8.77614e-05		18.7659	0.000553954	0.000547052		18.7659	0.00129074	0.00107334		19.6649	0.00120601	0.000833704
23.9349	0.000483578	0.000381166		19.3703	-0.000449781	-0.000615146		23.9349	-0.00105605	-0.000264758		23.9349	-4.88862e-05	8.87332e-05		18.8011	0.00055123	0.000544999		18.8011	0.001288	0.00107243		19.7084	0.00120455	0.000830202
24.0176	0.000474762	0.000376404		19.4107	-0.000456748	-0.000620083		24.0176	-0.00104768	-0.000265092		24.0176	-5.03942e-05	9.03042e-05		18.8363	0.000548464	0.000542892		18.8363	0.00128524	0.00107152		19.752	0.00120306	0.000826619
24.1003	0.000466398	0.000370944		19.4512	-0.000463759	-0.000624931		24.1003	-0.00103905	-0.000265717		24.1003	-5.22618e-05	9.24348e-05		18.8715	0.00054565	0.000540721		18.8715	0.00128245	0.00107062		19.7956	0.00120154	0.000822951
24.183	0.000458551	0.000364879		19.4917	-0.000470806	-0.000629682		24.183	-0.00103019	-0.000266609		24.183	-5.44992e-05	9.50771e-05		18.9067	0.000542783	0.000538476		18.9067	0.00127965	0.00106972		19.8392	0.00119997	0.000819198
24.2658	0.00045128	0.000358297		19.5321	-0.00047788	-0.00063433		24.2658	-0.00102113	-0.000267739		24.2658	-5.71073e-05	9.81767e-05		18.9419	0.000539858	0.000536145		18.9419	0.00127682	0.00106884		19.8828	0.00119836	0.000815358
24.3485	0.000444628	0.000351282		19.5726	-0.000484973	-0.000638866		24.3485	-0.00101188	-0.000269076		24.3485	-6.0082e-05	0.000101672		18.9771	0.000536873	0.000533724		18.9771	0.00127398	0.00106798		19.9264	0.0011967	0.00081143
24.4312	0.000438616	0.000343914		19.6131	-0.000492076	-0.000643283		24.4312	-0.00100249	-0.000270588		24.4312	-6.34134e-05	0.000105499		19.0123	0.000533743	0.000531813		19.0123	0.00127172	0.00106779		19.97	0.00119498	0.000807415
24.514	0.000433247	0.000336267		19.6535	-0.000499179	-0.000647574		24.514	-0.000992987	-0.000272245		24.514	-6.70847e-05	0.00010959		19.0475	0.000530597	0.000529887		19.0475	0.00126947	0.00106761		20.0136	0.0011932	0.000803314
24.5967	0.000428507	0.000328406		19.694	-0.000506271	-0.000651732		24.5967	-0.000983404	-0.00027402		24.5967	-7.10715e-05	0.000113878		19.0827	0.000527437	0.000527946		19.0827	0.00126723	0.00106743		20.0572	0.00119135	0.000799128
24.6794	0.000424372	0.000320394		19.7344	-0.000513342	-0.00065575		24.6794	-0.000973774	-0.000275881		24.6794	-7.53425e-05	0.000118296		19.1179	0.000524263	0.000525986		19.1179	0.00126502	0.00106725		20.1008	0.00118944	0.000794859
24.7622	0.000420803	0.000312284		19.7749	-0.000520382	-0.000659623		24.7622	-0.000964128	-0.0002778		24.7622	-7.98608e-05	0.000122781		19.1531	0.000521077	0.000524006		19.1531	0.00126282	0.00106707		20.1444	0.00118745	0.000790512
24.8449	0.000417753	0.000304128		19.8154	-0.000527379	-0.000663342		24.8449	-0.000954493	-0.000279747		24.8449	-8.45864e-05	0.00012727		19.1883	0.000517878	0.000522005		19.1883	0.00126064	0.00106689		20.188	0.00118539	0.00078609
24.9276	0.000415163	0.000295971		19.8558	-0.000534323	-0.000666903		24.9276	-0.000944894	-0.000281693		24.9276	-8.94767e-05	0.000131706		19.2235	0.000514669	0.000519979		19.2235	0.00125848	0.00106671		20.2316	0.00118325	0.0007816
25.0103	0.00041297	0.000287858		19.8963	-0.000541201	-0.000670299		25.0103	-0.000935351	-0.000283608		25.0103	-9.4489e-05	0.000136035		19.2587	0.000511448	0.000517929		19.2587	0.00125633	0.00106652		20.2752	0.00118103	0.00077705
25.0931	0.000411103	0.000279828		19.9368	-0.000548002	-0.000673525		25.0931	-0.000925879	-0.000285462		25.0931	-9.9583e-05	0.00014021		19.2939	0.000508218	0.000515851		19.2939	0.00125421	0.00106632		20.3188	0.00117873	0.000772448
25.1758	0.000409485	0.000271913		19.9772	-0.000554714	-0.000676576		25.1758	-0.000916491	-0.000287227		25.1758	-0.000104722	0.000144191		19.3291	0.000504978	0.000513745		19.3291	0.0012521	0.00106612		20.3624	0.00117635	0.000767804
25.2585	0.000408037	0.000264136		20.0177	-0.000561326	-0.000679447		25.2585	-0.0009072	-0.000288877		25.2585	-0.000109872	0.000147949		19.3643	0.000501729	0.00051161		19.3643	0.00125	0.0010659		20.406	0.00117388	0.000763129
25.3413	0.000406684	0.000256513		20.0582	-0.000567825	-0.000682135		25.3413	-0.000898023	-0.000290387		25.3413	-0.000115006	0.000151466		19.3995	0.000498473	0.000509445		19.3995	0.00124793	0.00106567		20.4496	0.00117133	0.000758435
25.424	0.000405356	0.000249054		20.0986	-0.000574201	-0.000684634		25.424	-0.000888977	-0.000291732		25.424	-0.000120094	0.000154725		19.4347	0.000495209	0.000507249		19.4347	0.00124587	0.00106543		20.4932	0.0011687	0.000753736
25.5067	0.000403983	0.000241768		20.1391	-0.000580443	-0.000686941		25.5067	-0.000880087	-0.000292887		25.5067	-0.00012511	0.000157721		19.4699	0.000491938	0.000505022		19.4699	0.00124383	0.00106517		20.5368	0.00116599	0.000749048
25.5895	0.000402496	0.000234657		20.1796	-0.000586539	-0.000689053		25.5895	-0.000871379	-0.000293827		25.5895	-0.000130027	0.000160453		19.5051	0.000488662	0.000502763		19.5051	0.00124181	0.00106489		20.5804	0.0011632	0.000744385
25.6722	0.000400825	0.000227725		20.22	-0.000592481	-0.000690967		25.6722	-0.000862882	-0.000294528		25.6722	-0.000134823	0.000162925		19.5403	0.000485381	0.000500473		19.5403	0.0012398	0.0010646		20.624	0.00116034	0.000739763
25.7549	0.000398908	0.000220978		20.2605	-0.000598259	-0.000692682		25.7549	-0.000854623	-0.000294969		25.7549	-0.000139481	0.000165143		19.5755	0.000482095	0.000498152		19.5755	0.0012378	0.00106428		20.6676	0.0011574	0.0007352
25.8376	0.000396697	0.000214427		20.301	-0.000603864	-0.000694195		25.8376	-0.000846626	-0.000295131		25.8376	-0.000143981	0.00016711		19.6106	0.000478805	0.0004958		19.6106	0.00123583	0.00106394		20.7112	0.0011544	0.000730711
25.9204	0.000394159	0.000208086		20.3414	-0.000609287	-0.000695504		25.9204	-0.000838911	-0.000294999		25.9204	-0.000148314	0.000168829		19.6458	0.000475513	0.000493418		19.6458	0.00123386	0.00106358		20.7548	0.00115133	0.000726314
26.0031	0.00039128	0.000201968		20.3819	-0.000614521	-0.000696609		26.0031	-0.000831496	-0.00029456		26.0031	-0.000152476	0.000170303		19.681	0.000472218	0.000491007		19.681	0.00123191	0.0010632		20.7984	0.0011482	0.000722025
26.0858	0.000388056	0.000196088		20.4224	-0.000619557	-0.000697509		26.0858	-0.000824396	-0.000293803		26.0858	-0.000156473	0.000171537		19.7162	0.000468923	0.000488566		19.7162	0.00122998	0.00106279		20.842	0.00114501	0.000717859
26.1686	0.000384501	0.000190456		20.4628	-0.00062439	-0.000698204		26.1686	-0.000817625	-0.000292714		26.1686	-0.000160309	0.000172531		19.7514	0.000465627	0.000486098		19.7514	0.00122805	0.00106235		20.8856	0.00114177	0.000713834
26.2513	0.000380635	0.000185078		20.5033	-0.000629012	-0.000698694		26.2513	-0.000811193	-0.000291279		26.2513	-0.000163991	0.000173286		19.7866	0.000462331	0.000483604		19.7866	0.00122614	0.00106189		20.9292	0.00113849	0.000709966
26.334	0.000376482	0.000179956		20.5438	-0.000633416	-0.00069898		26.334	-0.000805107	-0.00028949		26.334	-0.000167525	0.000173808		19.8218	0.000459037	0.000481084		19.8218	0.00122424	0.0010614		20.9728	0.00113516	0.000706268
26.4168	0.000372074	0.000175085		20.5842	-0.000637597	-0.000699064		26.4168	-0.000799369	-0.000287341		26.4168	-0.000170918	0.000174113		19.857	0.000455746	0.000478541		19.857	0.00122235	0.00106088		21.0163	0.00113179	0.000702755
26.4995	0.000367448	0.000170465		20.6247	-0.000641549	-0.000698948		26.4995	-0.000793977	-0.000284833		26.4995	-0.000174182	0.000174231		19.8922	0.000452458	0.000475975		19.8922	0.00122047	0.00106033		21.0599	0.00112839	0.000699441
26.5822	0.000362649	0.000166094		20.6651	-0.000645267	-0.000698634		26.5822	-0.000788926	-0.000281969		26.5822	-0.000177335	0.000174202		19.9274	0.000449175	0.00047339		19.9274	0.0012186	0.00105976		21.1035	0.00112495	0.000696338
26.6649	0.000357728	0.00016197		20.7056	-0.000648746	-0.000698127		26.6649	-0.000784205	-0.000278758		26.6649	-0.000180405	0.000174069		19.9626	0.000445898	0.000470786		19.9626	0.00121674	0.00105916		21.1471	0.00112149	0.000693459
26.7477	0.00035274	0.000158089		20.7461	-0.000651982	-0.000697431		26.7477	-0.000779797	-0.000275211		26.7477	-0.000183429	0.000173879		19.9978	0.000442628	0.000468165		19.9978	0.00121489	0.00105852		21.1907	0.00111801	0.000690813
26.8304	0.000347738	0.000154442		20.7865	-0.000654972	-0.00069655		26.8304	-0.000775678	-0.000271343		26.8304	-0.000186451	0.000173677		20.033	0.000439367	0.000465531		20.033	0.00121305	0.00105786		21.2343	0.00111451	0.000688414
26.9131	0.000342768	0.000151009		20.827	-0.000657711	-0.00069549		26.9131	-0.000771818	-0.000267172		26.9131	-0.000189518	0.000173511		20.0682	0.000436115	0.000462884		20.0682	0.00121122	0.00105717		21.2779	0.001111	0.00068627
26.9959	0.000337877	0.00014776		20.8675	-0.000660199	-0.000694257		26.9959	-0.000768185	-0.000262723		26.9959	-0.000192672	0.000173426		20.1034	0.000432875	0.000460227		20.1034	0.00120939	0.00105644		21.3215	0.00110748	0.000684392
27.0786	0.000333105	0.000144659		20.9079	-0.000662434	-0.000692856		27.0786	-0.000764744	-0.000258021		27.0786	-0.000195954	0.000173459		20.1386	0.000429647	0.000457562		20.1386	0.00120758	0.00105569		21.3651	0.00110397	0.000682788
27.1613	0.000328496	0.000141663		20.9484	-0.000664413	-0.000691293		27.1613	-0.000761458	-0.000253098		27.1613	-0.0001994	0.000173634		20.1738	0.000426433	0.000454892		20.1738	0.00120577	0.0010549		21.4087	0.00110045	0.000681467
27.2441	0.000324093	0.000138719		20.9889	-0.000666138	-0.000689574		27.2441	-0.000758291	-0.000247985		27.2441	-0.00020304	0.00017396		20.209	0.000423234	0.00045222		20.209	0.00120397	0.00105408		21.4523	0.00109695	0.000680434
27.3268	0.000319936	0.000135772		21.0293	-0.000667608	-0.000687706		27.3268	-0.000755208	-0.00024271		27.3268	-0.000206896	0.000174439		20.2442	0.000420052	0.000449548		20.2442	0.00120217	0.00105323		21.4959	0.00109348	0.000679694
27.4095	0.000316054	0.00013277		21.0698	-0.000668825	-0.000685693		27.4095	-0.000752172	-0.0002373		27.4095	-0.000210985	0.00017506		20.2794	0.000416889	0.000446879		20.2794	0.00120039	0.00105236		21.5395	0.00109003	0.000679251
27.4922	0.000312462	0.000129674		21.1103	-0.00066979	-0.000683544		27.4922	-0.000749149	-0.000231782		27.4922	-0.000215315	0.000175806		20.3146	0.000413746	0.000444216		20.3146	0.00119861	0.00105145		21.5831	0.00108662	0.000679107
27.575	0.000309162	0.000126453		21.1507	-0.000670507	-0.000681263		27.575	-0.000746102	-0.000226181		27.575	-0.00021988	0.000176652		20.3498	0.000410624	0.000441563		20.3498	0.00119683	0.0010505		21.6267	0.00108326	0.000679262
27.6577	0.000306144	0.000123092		21.1912	-0.000670979	-0.000678858		27.6577	-0.000743	-0.000220521		27.6577	-0.00022466	0.000177567		20.385	0.000407526	0.000438921		20.385	0.00119507	0.00104953		21.6703	0.00107995	0.000679716
27.7404	0.000303391	0.00011958		21.2317	-0.00067121	-0.000676336		27.7404	-0.000739814	-0.000214823		27.7404	-0.000229617	0.000178513		20.4201	0.000404452	0.000436295		20.4201	0.00119331	0.00104853		21.7139	0.0010767	0.000680466
27.8232	0.000300884	0.000115917		21.2721	-0.000671204	-0.000673704		27.8232	-0.000736517	-0.000209103		27.8232	-0.000234703	0.000179448		20.4553	0.000401404	0.000433687		20.4553	0.00119155	0.00104749		21.7575	0.00107353	0.000681505
27.9059	0.000298596	0.000112108		21.3126	-0.000670967	-0.000670967		27.9059	-0.000733091	-0.000203374		27.9059	-0.000239864	0.00018033		20.4905	0.000398384	0.0004311		20.4905	0.0011898	0.00104643		21.8011	0.00107043	0.000682827
27.9886	0.000296495	0.000108169		21.3531	-0.000670506	-0.000668133		27.9886	-0.000729516	-0.000197641		27.9886	-0.000245044	0.000181108		20.5257	0.000395392	0.000428538		20.5257	0.00118806	0.00104533		21.8447	0.00106742	0.000684422
28.0714	0.000294537	0.000104116		21.3935	-0.000669826	-0.000665209		28.0714	-0.000725779	-0.000191906		28.0714	-0.000250189	0.000181729		20.5609	0.00039243	0.000426004		20.5609	0.00118632	0.0010442		21.8883	0.00106451	0.000686279
28.1541	0.00029267	9.99713e-05		21.434	-0.000668936	-0.000662201		28.1541	-0.000721867	-0.000186158		28.1541	-0.000255243	0.000182133		20.5961	0.000389499	0.000423501		20.5961	0.00118458	0.00104305		21.9319	0.0010617	0.000688385
28.2368	0.000290838	9.57638e-05		21.4745	-0.000667843	-0.000659116		28.2368	-0.000717771	-0.000180385		28.2368	-0.000260145	0.000182264		20.6313	0.000386601	0.000421031		20.6313	0.00118285	0.00104186		21.9755	0.001059	0.000690726
28.3195	0.000288977	9.1528e-05		21.5149	-0.000666554	-0.000655962		28.3195	-0.000713477	-0.00017457		28.3195	-0.000264832	0.000182072		20.6665	0.000383737	0.000418597		20.6665	0.00118113	0.00104064		22.0191	0.00105642	0.000693286
28.4023	0.000287017	8.73024e-05		21.5554	-0.000665079	-0.000652745		28.4023	-0.000708977	-0.000168695		28.4023	-0.000269239	0.000181514		20.7017	0.000380907	0.000416204		20.7017	0.0011794	0.0010394		22.0627	0.00105395	0.000696049
28.485	0.000284885	8.31232e-05		21.5959	-0.000663426	-0.000649472		28.485	-0.000704261	-0.000162734		28.485	-0.000273305	0.000180558		20.7369	0.000378114	0.000413852		20.7369	0.00117769	0.00103813		22.1063	0.00105162	0.000698998
28.5677	0.000282502	7.90226e-05		21.6363	-0.000661605	-0.000646151		28.5677	-0.000699325	-0.000156658		28.5677	-0.000276971	0.00017918		20.7721	0.000375357	0.000411545		20.7721	0.00117597	0.00103683		22.1499	0.00104941	0.000702114
28.6505	0.000279787	7.50273e-05		21.6768	-0.000659623	-0.000642789		28.6505	-0.000694165	-0.000150435		28.6505	-0.000280189	0.000177367		20.8073	0.000372638	0.000409285		20.8073	0.00117426	0.00103551		22.1935	0.00104734	0.00070538
28.7332	0.000276661	7.11571e-05		21.7172	-0.000657491	-0.000639392		28.7332	-0.000688778	-0.000144035		28.7332	-0.000282917	0.00017511		20.8425	0.000369959	0.000407073		20.8425	0.00117255	0.00103416		22.2371	0.0010454	0.000708777
28.8159	0.000273053	6.7424e-05		21.7577	-0.00065522	-0.000635968		28.8159	-0.000683164	-0.000137427		28.8159	-0.000285127	0.000172406		20.8777	0.000367319	0.000404912		20.8777	0.00117083	0.00103279		22.2807	0.00104361	0.000712286
28.8987	0.000268904	6.38342e-05		21.7982	-0.000652817	-0.000632524		28.8987	-0.000677329	-0.000130579		28.8987	-0.000286804	0.000169263		20.9129	0.00036472	0.000402803		20.9129	0.00116912	0.0010314		22.3243	0.00104194	0.000715887
28.9814	0.000264173	6.03916e-05		21.8386	-0.000650295	-0.000629066		28.9814	-0.000671277	-0.000123458		28.9814	-0.000287948	0.0001657		20.9481	0.000362162	0.000400746		20.9481	0.00116741	0.00102999		22.3678	0.00104042	0.00071956
29.0641	0.000258832	5.70997e-05		21.8791	-0.000647663	-0.000625601		29.0641	-0.00066502	-0.000116033		29.0641	-0.000288561	0.000161749		20.9833	0.000359646	0.000398743		20.9833	0.0011657	0.00102856		22.4114	0.00103903	0.000723286
29.1468	0.000252868	5.39588e-05		21.9196	-0.000644932	-0.000622134		29.1468	-0.000658568	-0.000108278		29.1468	-0.000288652	0.000157455		21.0185	0.000357172	0.000396794		21.0185	0.00116399	0.00102712		22.455	0.00103778	0.000727043
29.2296	0.000246271	5.09619e-05		21.96	-0.000642113	-0.000618672		29.2296	-0.000651936	-0.000100174		29.2296	-0.000288224	0.000152867		21.0537	0.000354743	0.000394899		21.0537	0.00116227	0.00102566		22.4986	0.00103665	0.000730812
29.3123	0.000239039	4.80958e-05		22.0005	-0.000639218	-0.00061522		29.3123	-0.000645134	-9.1707e-05		29.3123	-0.000287283	0.00014804		21.0889	0.000352357	0.000393058		21.0889	0.00116055	0.0010242		22.5422	0.00103566	0.00073457
29.395	0.000231181	4.53403e-05		22.041	-0.000636259	-0.000611783		29.395	-0.00063817	-8.28723e-05		29.395	-0.00028584	0.000143024		21.1241	0.000350017	0.00039127		21.1241	0.00115883	0.00102272		22.5858	0.00103478	0.000738297
29.4778	0.000222723	4.26686e-05		22.0814	-0.000633246	-0.000608365		29.4778	-0.000631048	-7.36702e-05		29.4778	-0.000283919	0.000137867		21.1593	0.000347722	0.000389537		21.1593	0.0011571	0.00102124		22.6294	0.00103401	0.000741973
29.5605	0.000213705	4.00442e-05		22.1219	-0.000630192	-0.000604971		29.5605	-0.000623768	-6.4103e-05		29.5605	-0.000281552	0.000132606		21.1945	0.000345473	0.000387856		21.1945	0.00115536	0.00101975		22.673	0.00103335	0.000745577
29.6432	0.000204189	3.74213e-05		22.1624	-0.000627108	-0.000601604		29.6432	-0.00061633	-5.41744e-05		29.6432	-0.000278786	0.000127274		21.2297	0.000343271	0.000386227		21.2297	0.00115362	0.00101826		22.7166	0.00103279	0.00074909
29.726	0.000194252	3.47436e-05		22.2028	-0.000624006	-0.000598267		29.726	-0.000608732	-4.38895e-05		29.726	-0.000275674	0.000121895		21.2648	0.000341116	0.00038465		21.2648	0.00115187	0.00101677		22.7602	0.00103233	0.000752491
29.8087	0.000183976	3.19448e-05		22.2433	-0.000620897	-0.000594963		29.8087	-0.000600973	-3.32562e-05		29.8087	-0.000272282	0.000116482		21.3	0.000339009	0.000383123		21.3	0.00115012	0.00101529		22.8038	0.00103194	0.000755764
29.8914	0.000173443	2.89573e-05		22.2838	-0.000617792	-0.000591692		29.8914	-0.000593053	-2.22887e-05		29.8914	-0.000268686	0.000111039		21.3352	0.000336949	0.000381647		21.3352	0.00114835	0.0010138		22.8474	0.00103163	0.00075889
29.9741	0.000162733	2.57162e-05		22.3242	-0.000614703	-0.000588456		29.9741	-0.000584971	-1.10092e-05		29.9741	-0.000264969	0.000105568		21.3704	0.000334939	0.00038022		21.3704	0.00114657	0.00101233		22.891	0.00103139	0.000761855
30.0569	0.000151923	2.21646e-05		22.3647	-0.000611642	-0.000585256		30.0569	-0.000576727	5.5252e-07		30.0569	-0.000261218	0.000100073		21.4056	0.000332977	0.000378841		21.4056	0.00114479	0.00101086		22.9346	0.0010312	0.000764642
30.1396	0.000141083	1.82576e-05		22.4052	-0.00060862	-0.000582092		30.1396	-0.000568318	1.23597e-05		30.1396	-0.000257519	9.45653e-05		21.4408	0.000331065	0.000377509		21.4408	0.00114299	0.00100941		22.9782	0.00103107	0.000767239
30.2223	0.000130287	1.39617e-05		22.4456	-0.000605649	-0.000578963		30.2223	-0.000559741	2.43724e-05		30.2223	-0.000253953	8.90604e-05		21.476	0.000329202	0.000376222		21.476	0.00114119	0.00100797		23.0218	0.00103097	0.000769634
30.3051	0.000119608	9.25397e-06		22.4861	-0.00060274	-0.000575869		30.3051	-0.000550989	3.65525e-05		30.3051	-0.000250604	8.35752e-05		21.5112	0.00032739	0.000374981		21.5112	0.00113937	0.00100654		23.0654	0.00103091	0.000771818
30.3878	0.000109128	4.12434e-06		22.5266	-0.000599902	-0.000572808		30.3878	-0.000542056	4.88644e-05		30.3878	-0.000247556	7.81225e-05		21.5464	0.000325627	0.000373783		21.5464	0.00113754	0.00100513		23.109	0.00103087	0.00077378
30.4705	9.89274e-05	-1.42628e-06		22.567	-0.000597148	-0.000569779		30.4705	-0.000532942	6.12745e-05		30.4705	-0.000244886	7.27128e-05		21.5816	0.000323915	0.000372627		21.5816	0.0011357	0.00100374		23.1526	0.00103084	0.000775515
30.5533	8.90881e-05	-7.3896e-06		22.6075	-0.000594486	-0.000566782		30.5533	-0.000523646	7.37478e-05		30.5533	-0.000242657	6.73558e-05		21.6168	0.000322253	0.000371511		21.6168	0.00113384	0.00100237		23.1962	0.00103083	0.000777016
30.636	7.96921e-05	-1.37538e-05		22.648	-0.000591927	-0.000563814		30.636	-0.000514173	8.62505e-05		30.636	-0.000240921	6.20575e-05		21.652	0.000320641	0.000370435		21.652	0.00113198	0.00100101		23.2398	0.00103083	0.000778281
30.7187	7.08183e-05	-2.05052e-05		22.6884	-0.00058948	-0.000560874		30.7187	-0.000504529	9.8751e-05		30.7187	-0.00023971	5.68166e-05		21.6872	0.000319079	0.000369396		21.6872	0.0011301	0.000999685		23.2834	0.00103082	0.000779309
30.8014	6.25408e-05	-2.76266e-05		22.7289	-0.000587154	-0.000557959		30.8014	-0.000494726	0.00011122		30.8014	-0.000239041	5.16265e-05		21.7224	0.000317565	0.000368392		21.7224	0.0011282	0.00099838		23.327	0.00103081	0.000780098
30.8842	5.49304e-05	-3.50981e-05		22.7693	-0.000584956	-0.000555068		30.8842	-0.000484781	0.000123628		30.8842	-0.000238917	4.64775e-05		21.7576	0.000316101	0.000367422		21.7576	0.0011263	0.0009971		23.3706	0.00103078	0.000780652
30.9669	4.80482e-05	-4.29017e-05		22.8098	-0.000582893	-0.000552197		30.9669	-0.000474712	0.000135948		30.9669	-0.000239329	4.13581e-05		21.7928	0.000314684	0.000366483		21.7928	0.00112438	0.000995846		23.4142	0.00103074	0.000780973
31.0496	4.19408e-05	-5.1025e-05		22.8503	-0.000580973	-0.000549345		31.0496	-0.000464543	0.000148157		31.0496	-0.000240261	3.62595e-05		21.828	0.000313313	0.000365572		21.828	0.00112245	0.000994619		23.4578	0.00103068	0.000781067
31.1324	3.6636e-05	-5.94572e-05		22.8907	-0.000579201	-0.000546507		31.1324	-0.000454292	0.000160233		31.1324	-0.000241685	3.11758e-05		21.8632	0.000311989	0.000364688		21.8632	0.00112051	0.00099342		23.5014	0.0010306	0.000780937
31.2151	3.21461e-05	-6.81854e-05		22.9312	-0.00057758	-0.000543681		31.2151	-0.000443979	0.000172159		31.2151	-0.00024356	2.61056e-05		21.8984	0.000310709	0.000363827		21.8984	0.00111856	0.000992249		23.545	0.00103049	0.000780591
31.2978	2.84721e-05	-7.7192e-05		22.9717	-0.000576117	-0.000540863		31.2978	-0.000433616	0.000183925		31.2978	-0.000245838	2.10487e-05		21.9336	0.000309471	0.000362986		21.9336	0.0011166	0.000991107		23.5886	0.00103036	0.000780035
31.3806	2.56064e-05	-8.64527e-05		23.0121	-0.000574812	-0.000538052		31.3806	-0.000423214	0.00019552		31.3806	-0.000248463	1.60069e-05		21.9688	0.000308276	0.000362163		21.9688	0.00111463	0.000989996		23.6322	0.00103021	0.000779278
31.4633	2.35349e-05	-9.59345e-05		23.0526	-0.000573671	-0.000535245		31.4633	-0.000412785	0.000206943		31.4633	-0.000251371	1.09862e-05		22.004	0.00030712	0.000361354		22.004	0.00111265	0.000988914		23.6757	0.00103002	0.00077833
31.546	2.22344e-05	-0.000105593		23.0931	-0.000572693	-0.00053244		31.546	-0.000402336	0.000218198		31.546	-0.000254493	5.99803e-06		22.0392	0.000306003	0.000360557		22.0392	0.00111067	0.000987864		23.7193	0.00102981	0.000777204
31.6287	2.1669e-05	-0.000115375		23.1335	-0.000571883	-0.000529634		31.6287	-0.000391878	0.000229296		31.6287	-0.000257768	1.06309e-06		22.0744	0.000304923	0.000359768		22.0744	0.00110868	0.000986846		23.7629	0.00102957	0.000775913
31.7115	2.17921e-05	-0.000125219		23.174	-0.00057124	-0.000526827		31.7115	-0.000381416	0.000240253		31.7115	-0.000261141	-3.78867e-06		22.1095	0.000303878	0.000358985		22.1095	0.00110669	0.000985861		23.8065	0.00102929	0.000774469
31.7942	2.2551e-05	-0.000135059		23.2145	-0.000570765	-0.000524017		31.7942	-0.000370958	0.000251089		31.7942	-0.000264572	-8.51817e-06		22.1447	0.000302867	0.000358202		22.1447	0.0011047	0.00098491		23.8501	0.00102899	0.00077289
31.8769	2.38884e-05	-0.000144819		23.2549	-0.000570459	-0.000521203		31.8769	-0.000360505	0.000261824		31.8769	-0.00026803	-1.30812e-05		22.1799	0.000301888	0.000357418		22.1799	0.00110271	0.000983993		23.8937	0.00102865	0.00077119
31.9597	2.57461e-05	-0.00015442		23.2954	-0.00057032	-0.000518383		31.9597	-0.000350057	0.00027248		31.9597	-0.000271497	-1.74315e-05		22.2151	0.00030094	0.000356629		22.2151	0.00110071	0.000983111		23.9373	0.00102829	0.000769388
32.0424	2.80675e-05	-0.00016378		23.3359	-0.000570349	-0.000515558		32.0424	-0.000339611	0.00028308		32.0424	-0.00027496	-2.1524e-05		22.2503	0.000300021	0.00035583		22.2503	0.00109872	0.000982266		23.9809	0.0010279	0.000767502
32.1251	3.07988e-05	-0.000172817		23.3763	-0.000570543	-0.000512726		32.1251	-0.000329164	0.000293644		32.1251	-0.000278408	-2.53187e-05		22.2855	0.000299128	0.000355019		22.2855	0.00109674	0.000981459		24.0245	0.00102748	0.000765552
32.2079	3.38876e-05	-0.000181458		23.4168	-0.0005709	-0.000509886		32.2079	-0.00031871	0.000304199		32.2079	-0.000281826	-2.87844e-05		22.3207	0.000298262	0.000354191		22.3207	0.00109475	0.00098069		24.0681	0.00102703	0.000763557
32.2906	3.72827e-05	-0.000189637		23.4573	-0.00057142	-0.000507038		32.2906	-0.000308247	0.000314774		32.2906	-0.000285205	-3.1901e-05		22.3559	0.000297418	0.000353343		22.3559	0.00109278	0.000979961		24.1117	0.00102656	0.000761538
32.3733	4.0931e-05	-0.000197297		23.4977	-0.000572097	-0.000504181		32.3733	-0.000297773	0.000325398		32.3733	-0.000288535	-3.46554e-05		22.3911	0.000296596	0.00035247		22.3911	0.00109081	0.000979272		24.1553	0.00102607	0.000759515
32.456	4.47787e-05	-0.000204393		23.5382	-0.000572929	-0.000501315		32.456	-0.000287283	0.000336102		32.456	-0.000291811	-3.70366e-05		22.4263	0.000295794	0.000351569		22.4263	0.00108884	0.000978626		24.1989	0.00102555	0.000757508
32.5388	4.87673e-05	-0.000210889		23.5787	-0.000573911	-0.000498439		32.5388	-0.000276776	0.000346917		32.5388	-0.000295027	-3.90348e-05		22.4615	0.00029501	0.000350635		22.4615	0.00108689	0.000978023		24.2425	0.00102501	0.000755534
32.6215	5.28352e-05	-0.000216759		23.6191	-0.000575037	-0.000495554		32.6215	-0.000266249	0.000357877		32.6215	-0.000298172	-4.06389e-05		22.4967	0.000294242	0.000349664		22.4967	0.00108495	0.000977464		24.2861	0.00102445	0.000753614
32.7042	5.69208e-05	-0.000221988		23.6596	-0.000576302	-0.000492659		32.7042	-0.000255696	0.000369014		32.7042	-0.000301234	-4.18373e-05		22.5319	0.000293488	0.000348653		22.5319	0.00108302	0.000976949		24.3297	0.00102386	0.000751764
32.787	6.09632e-05	-0.000226565		23.7001	-0.000577699	-0.000489754		32.787	-0.000245111	0.000380363		32.787	-0.0003042	-4.2619e-05		22.5671	0.000292746	0.000347598		22.5671	0.0010811	0.00097648		24.3733	0.00102325	0.00075
32.8697	6.49092e-05	-0.000230488		23.7405	-0.000579222	-0.000486839		32.8697	-0.000234481	0.00039195		32.8697	-0.000307052	-4.29752e-05		22.6023	0.000292013	0.000346494		22.6023	0.00107919	0.000976057		24.4169	0.00102262	0.000748338
32.9524	6.87149e-05	-0.000233761		23.781	-0.000580863	-0.000483915		32.9524	-0.000223791	0.000403799		32.9524	-0.000309771	-4.29054e-05		22.6375	0.000291288	0.000345339		22.6375	0.0010773	0.00097568		24.4605	0.00102195	0.000746792
33.0352	7.23467e-05	-0.000236393		23.8214	-0.000582615	-0.000480982		33.0352	-0.00021302	0.000415929		33.0352	-0.000312337	-4.24215e-05		22.6727	0.000290568	0.000344128		22.6727	0.00107543	0.000975349		24.5041	0.00102125	0.000745374
33.1179	7.57799e-05	-0.000238403		23.8619	-0.00058447	-0.00047804		33.1179	-0.000202139	0.000428354		33.1179	-0.000314735	-4.15439e-05		22.7079	0.000289852	0.00034286		22.7079	0.00107357	0.000975064		24.5477	0.00102053	0.000744093
33.2006	7.89997e-05	-0.000239824		23.9024	-0.00058642	-0.000475092		33.2006	-0.000191119	0.000441086		33.2006	-0.00031696	-4.03006e-05		22.7431	0.000289136	0.000341531		22.7431	0.00107173	0.000974825		24.5913	0.00101976	0.000742958
33.2834	8.20032e-05	-0.0002407		23.9428	-0.000588457	-0.000472138		33.2834	-0.000179929	0.000454137		33.2834	-0.000319024	-3.87254e-05		22.7783	0.000288419	0.000340138		22.7783	0.00106991	0.000974631		24.6349	0.00101896	0.000741977
33.3661	8.47984e-05	-0.000241084		23.9833	-0.00059057	-0.000469179		33.3661	-0.000168535	0.000467515		33.3661	-0.000320951	-3.6862e-05		22.8135	0.000287698	0.000338679		22.8135	0.00106811	0.000974482		24.6785	0.00101811	0.000741154
33.4488	8.7399e-05	-0.000241038		24.0238	-0.000592752	-0.000466218		33.4488	-0.000156905	0.000481226		33.4488	-0.000322771	-3.47592e-05		22.8487	0.000286972	0.000337152		22.8487	0.00106633	0.000974376		24.7221	0.00101723	0.000740494
33.5315	8.98171e-05	-0.000240635		24.0642	-0.000594994	-0.000463256		33.5315	-0.000145011	0.000495268		33.5315	-0.000324517	-3.24658e-05		22.8839	0.000286239	0.000335556		22.8839	0.00106457	0.000974313		24.7657	0.0010163	0.000740002
33.6143	9.20595e-05	-0.000239962		24.1047	-0.000597284	-0.000460296		33.6143	-0.000132828	0.000509638		33.6143	-0.00032622	-3.00303e-05		22.919	0.000285496	0.000333888		22.919	0.00106283	0.000974291		24.8093	0.00101532	0.00073968
33.697	9.41322e-05	-0.000239105		24.1452	-0.000599616	-0.000457339		33.697	-0.000120331	0.000524324		33.697	-0.000327911	-2.74987e-05		22.9542	0.000284744	0.000332147		22.9542	0.00106112	0.00097431		24.8529	0.0010143	0.000739529
33.7797	9.6041e-05	-0.000238149		24.1856	-0.000601978	-0.000454388		33.7797	-0.000107497	0.000539312		33.7797	-0.000329612	-2.49155e-05		22.9894	0.000283979	0.000330334		22.9894	0.00105944	0.000974367		24.8965	0.00101324	0.000739552
33.8625	9.77917e-05	-0.000237169		24.2261	-0.000604363	-0.000451446		33.8625	-9.43021e-05	0.000554586		33.8625	-0.000331343	-2.23216e-05		23.0246	0.0002832	0.000328446		23.0246	0.00105778	0.000974462		24.9401	0.00101213	0.000739747
33.9452	9.9388e-05	-0.000236237		24.2666	-0.000606761	-0.000448515		33.9452	-8.07215e-05	0.00057012		33.9452	-0.000333124	-1.97546e-05		23.0598	0.000282408	0.000326486		23.0598	0.00105615	0.000974592		24.9837	0.00101098	0.000740115
34.0279	0.00010083	-0.000235412		24.307	-0.000609167	-0.000445598		34.0279	-6.67341e-05	0.000585885		34.0279	-0.000334973	-1.72478e-05		23.095	0.000281599	0.000324452		23.095	0.00105455	0.000974757		25.0272	0.00100978	0.000740653
34.1107	0.000102117	-0.000234749		24.3475	-0.000611571	-0.000442699		34.1107	-5.23203e-05	0.000601848		34.1107	-0.000336905	-1.48301e-05		23.1302	0.000280774	0.000322345		23.1302	0.00105298	0.000974955		25.0708	0.00100855	0.000741358
34.1934	0.00010325	-0.000234293		24.388	-0.000613968	-0.00043982		34.1934	-3.74626e-05	0.000617976		34.1934	-0.000338932	-1.25269e-05		23.1654	0.00027993	0.000320167		23.1654	0.00105145	0.000975183		25.1144	0.00100728	0.000742226
34.2761	0.000104227	-0.000234076		24.4284	-0.000616353	-0.000436965		34.2761	-2.21452e-05	0.000634237		34.2761	-0.000341054	-1.03599e-05		23.2006	0.000279069	0.000317918		23.2006	0.00104995	0.00097544		25.158	0.00100598	0.000743251
34.3588	0.000105046	-0.000234121		24.4689	-0.000618722	-0.000434135		34.3588	-6.35321e-06	0.000650596		34.3588	-0.000343259	-8.34361e-06		23.2358	0.000278188	0.000315599		23.2358	0.00104849	0.000975724		25.2016	0.00100464	0.000744427
34.4416	0.000105703	-0.000234439		24.5094	-0.00062107	-0.000431334		34.4416	9.92644e-06	0.00066702		34.4416	-0.000345521	-6.48282e-06		23.271	0.000277287	0.000313212		23.271	0.00104707	0.000976032		25.2452	0.00100327	0.000745744
34.5243	0.000106194	-0.000235028		24.5498	-0.000623395	-0.000428563		34.5243	2.6707e-05	0.000683479		34.5243	-0.000347811	-4.77061e-06		23.3062	0.000276366	0.000310759		23.3062	0.00104569	0.000976363		25.2888	0.00100189	0.000747193
34.607	0.000106518	-0.000235878		24.5903	-0.000625695	-0.000425825		34.607	4.40012e-05	0.000699941		34.607	-0.000350095	-3.18877e-06		23.3414	0.000275424	0.00030824		23.3414	0.00104436	0.000976714		25.3324	0.00100048	0.000748762
34.6898	0.000106672	-0.000236973		24.6308	-0.00062797	-0.00042312		34.6898	6.1822e-05	0.000716382		34.6898	-0.000352344	-1.71074e-06		23.3766	0.000274462	0.000305658		23.3766	0.00104306	0.000977082		25.376	0.000999053	0.000750439
34.7725	0.000106652	-0.000238294		24.6712	-0.000630218	-0.000420451		34.7725	8.01783e-05	0.000732781		34.7725	-0.000354532	-3.0494e-07		23.4118	0.000273478	0.000303013		23.4118	0.00104182	0.000977465		25.4196	0.000997617	0.00075221
34.8552	0.000106447	-0.000239822		24.7117	-0.000632441	-0.000417818		34.8552	9.90765e-05	0.00074912		34.8552	-0.000356635	1.06218e-06		23.447	0.000272473	0.000300308		23.447	0.00104062	0.000977861		25.4632	0.000996171	0.000754059
34.938	0.000106039	-0.000241542		24.7521	-0.00063464	-0.000415222		34.938	0.00011852	0.000765388		34.938	-0.000358634	2.42626e-06		23.4822	0.000271446	0.000297545		23.4822	0.00103948	0.000978267		25.5068	0.000994721	0.000755972
35.0207	0.000105405	-0.000243441		24.7926	-0.000636817	-0.000412666		35.0207	0.000138512	0.000781574		35.0207	-0.000360507	3.82481e-06		23.5174	0.000270399	0.000294725		23.5174	0.00103838	0.000978681		25.5504	0.000993269	0.00075793
35.1034	0.000104517	-0.000245514		24.8331	-0.000638976	-0.000410151		35.1034	0.000159053	0.000797675		35.1034	-0.000362235	5.29647e-06		23.5526	0.00026933	0.000291851		23.5526	0.00103734	0.000979101		25.594	0.000991818	0.000759917
35.1861	0.000103345	-0.000247761		24.8735	-0.000641119	-0.000407678		35.1861	0.000180143	0.00081369		35.1861	-0.000363792	6.87901e-06		23.5878	0.000268242	0.000288925		23.5878	0.00103636	0.000979523		25.6376	0.000990371	0.000761914
35.2689	0.000101861	-0.000250186		24.914	-0.000643252	-0.000405249		35.2689	0.000201781	0.000829627		35.2689	-0.000365156	8.6081e-06		23.623	0.000267134	0.000285951		23.623	0.00103542	0.000979946		25.6812	0.00098893	0.000763902
35.3516	0.000100038	-0.000252792		24.9545	-0.000645377	-0.000402867		35.3516	0.000223959	0.000845493		35.3516	-0.000366302	1.05158e-05		23.6582	0.000266007	0.00028293		23.6582	0.00103455	0.000980367		25.7248	0.000987498	0.00076586
35.4343	9.78494e-05	-0.000255575		24.9949	-0.000647501	-0.000400533		35.4343	0.000246671	0.000861302		35.4343	-0.000367211	1.26274e-05		23.6934	0.000264863	0.000279866		23.6934	0.00103373	0.000980785		25.7684	0.000986077	0.000767769
35.5171	9.5266e-05	-0.000258523		25.0354	-0.000649629	-0.000398247		35.5171	0.000269908	0.000877067		35.5171	-0.00036786	1.49601e-05		23.7286	0.000263702	0.000276762		23.7286	0.00103298	0.000981198		25.812	0.000984667	0.000769608
35.5998	9.22572e-05	-0.00026162		25.0759	-0.000651767	-0.000396012		35.5998	0.000293659	0.000892806		35.5998	-0.000368222	1.75224e-05		23.7637	0.000262526	0.000273621		23.7637	0.00103228	0.000981603		25.8556	0.00098327	0.000771356
35.6825	8.87913e-05	-0.000264852		25.1163	-0.000653921	-0.000393829		35.6825	0.00031791	0.000908543		35.6825	-0.000368266	2.03128e-05		23.7989	0.000261335	0.000270447		23.7989	0.00103164	0.000981999		25.8992	0.000981887	0.000772992
35.7653	8.4835e-05	-0.000268211		25.1568	-0.000656098	-0.000391698		35.7653	0.000342639	0.000924306		35.7653	-0.000367957	2.33178e-05		23.8341	0.000260132	0.000267243		23.8341	0.00103106	0.000982383		25.9428	0.000980519	0.000774495
35.848	8.03564e-05	-0.000271694		25.1973	-0.000658304	-0.000389619		35.848	0.000367822	0.000940131		35.848	-0.000367256	2.65124e-05		23.8693	0.000258918	0.000264014		23.8693	0.00103054	0.000982756		25.9864	0.000979164	0.000775844
35.9307	7.53258e-05	-0.000275303		25.2377	-0.000660545	-0.000387595		35.9307	0.000393427	0.000956055		35.9307	-0.000366129	2.98574e-05		23.9045	0.000257693	0.000260764		23.9045	0.00103008	0.000983114		26.03	0.000977824	0.000777019
36.0134	6.9716e-05	-0.000279049		25.2782	-0.00066283	-0.000385624		36.0134	0.000419421	0.000972122		36.0134	-0.000364542	3.32985e-05		23.9397	0.000256459	0.000257496		23.9397	0.00102968	0.000983456		26.0736	0.000976497	0.000778001
36.0962	6.35074e-05	-0.000282952		25.3187	-0.000665163	-0.000383709		36.0962	0.000445766	0.00098838		36.0962	-0.000362471	3.6767e-05		23.9749	0.000255218	0.000254215		23.9749	0.00102934	0.000983782		26.1172	0.000975183	0.000778772
36.1789	5.66924e-05	-0.00028704		25.3591	-0.000667554	-0.00038185		36.1789	0.000472427	0.00100488		36.1789	-0.000359899	4.01877e-05		24.0101	0.000253971	0.000250925		24.0101	0.00102906	0.000984089		26.1608	0.000973879	0.000779312
36.2616	4.92722e-05	-0.000291339		25.3996	-0.000670007	-0.000380048		36.2616	0.000499365	0.00102167		36.2616	-0.000356821	4.34826e-05		24.0453	0.00025272	0.00024763		24.0453	0.00102883	0.000984378		26.2044	0.000972585	0.000779605
36.3444	4.12528e-05	-0.000295866		25.4401	-0.000672529	-0.000378305		36.3444	0.000526549	0.0010388		36.3444	-0.00035324	4.65752e-05		24.0805	0.000251465	0.000244334		24.0805	0.00102867	0.000984647		26.248	0.000971298	0.000779634
36.4271	3.26469e-05	-0.000300632		25.4805	-0.000675128	-0.000376621		36.4271	0.000553945	0.00105631		36.4271	-0.00034917	4.9398e-05		24.1157	0.000250209	0.00024104		24.1157	0.00102856	0.000984895		26.2916	0.000970015	0.000779384
36.5098	2.3477e-05	-0.000305636		25.521	-0.000677808	-0.000374998		36.5098	0.000581526	0.00107422		36.5098	-0.00034464	5.18887e-05		24.1509	0.000248954	0.000237753		24.1509	0.0010285	0.000985122		26.3351	0.000968734	0.000778842
36.5926	1.37792e-05	-0.000310871		25.5615	-0.000680575	-0.000373437		36.5926	0.000609267	0.00109258		36.5926	-0.000339685	5.39918e-05		24.1861	0.000247699	0.000234475		24.1861	0.00102851	0.000985328		26.3787	0.000967452	0.000777994
36.6753	3.60163e-06	-0.000316321		25.6019	-0.000683436	-0.000371942		36.6753	0.000637148	0.00111141		36.6753	-0.000334348	5.56545e-05		24.2213	0.000246448	0.000231211		24.2213	0.00102857	0.000985511		26.4223	0.000966166	0.000776832
36.758	-6.99557e-06	-0.00032197		25.6424	-0.000686395	-0.000370513		36.758	0.000665151	0.00113073		36.758	-0.000328676	5.68251e-05		24.2565	0.000245201	0.000227964		24.2565	0.00102869	0.000985672		26.4659	0.000964873	0.000775348
36.8407	-1.79445e-05	-0.000327801		25.6829	-0.000689457	-0.000369153		36.8407	0.00069326	0.00115058		36.8407	-0.000322722	5.74586e-05		24.2917	0.00024396	0.000224736		24.2917	0.00102886	0.000985809		26.5095	0.000963572	0.000773537
36.9235	-2.9168e-05	-0.000333796		25.7233	-0.000692628	-0.000367863		36.9235	0.000721461	0.00117097		36.9235	-0.000316545	5.75193e-05		24.3269	0.000242727	0.000221533		24.3269	0.00102909	0.000985923		26.5531	0.000962257	0.000771396
37.0062	-4.05761e-05	-0.000339935		25.7638	-0.000695911	-0.000366644		37.0062	0.000749742	0.00119196		37.0062	-0.000310209	5.69848e-05		24.3621	0.000241502	0.000218356		24.3621	0.00102937	0.000986014		26.5967	0.000960928	0.000768923
37.0889	-5.20703e-05	-0.000346199		25.8042	-0.000699313	-0.000365497		37.0889	0.000778089	0.00121357		37.0889	-0.000303777	5.58508e-05		24.3973	0.000240288	0.00021521		24.3973	0.0010297	0.000986082		26.6403	0.000959582	0.000766121
37.1717	-6.35489e-05	-0.000352563		25.8447	-0.000702836	-0.000364423		37.1717	0.00080649	0.00123584		37.1717	-0.00029731	5.41321e-05		24.4325	0.000239085	0.000212097		24.4325	0.0010301	0.000986126		26.6839	0.000958217	0.000762994
37.2544	-7.49104e-05	-0.000359001		25.8852	-0.000706484	-0.00036342		37.2544	0.000834931	0.00125882		37.2544	-0.000290855	5.18657e-05		24.4677	0.000237895	0.000209021		24.4677	0.00103054	0.000986148		26.7275	0.000956832	0.000759547
37.3371	-8.60536e-05	-0.000365485		25.9256	-0.000710262	-0.000362488		37.3371	0.000863399	0.00128252		37.3371	-0.000284453	4.91049e-05		24.5029	0.00023672	0.000205985		24.5029	0.00103103	0.000986147		26.7711	0.000955426	0.000755788
37.4199	-9.68767e-05	-0.000371981		25.9661	-0.000714172	-0.000361626		37.4199	0.000891884	0.00130698		37.4199	-0.000278139	4.59122e-05		24.5381	0.000235561	0.000202992		24.5381	0.00103158	0.000986124		26.8147	0.000953998	0.000751729
37.5026	-0.000107275	-0.000378455		26.0066	-0.000718217	-0.000360833		37.5026	0.000920376	0.00133222		37.5026	-0.000271942	4.23577e-05		24.5733	0.000234419	0.000200045		24.5733	0.00103217	0.00098608		26.8583	0.000952547	0.00074738
37.5853	-0.000117143	-0.000384872		26.047	-0.000722399	-0.000360107		37.5853	0.000948864	0.00135824		37.5853	-0.000265892	3.85172e-05		24.6084	0.000233296	0.000197145		24.6084	0.00103282	0.000986015		26.9019	0.000951073	0.000742756
37.668	-0.000126374	-0.000391201		26.0875	-0.000726719	-0.000359447		37.668	0.00097734	0.00138505		37.668	-0.000260011	3.44725e-05		24.6436	0.000232194	0.000194296		24.6436	0.00103351	0.00098593		26.9455	0.000949573	0.000737871
37.7508	-0.000134868	-0.000397409		26.128	-0.000731178	-0.000358849		37.7508	0.0010058	0.00141267		37.7508	-0.000254317	3.03051e-05		24.6788	0.000231115	0.0001915		24.6788	0.00103424	0.000985827		26.9891	0.000948049	0.000732741
37.8335	-0.000142539	-0.00040347		26.1684	-0.000735778	-0.000358314		37.8335	0.00103422	0.00144107		37.8335	-0.000248824	2.60925e-05		24.714	0.000230059	0.000188758		24.714	0.00103502	0.000985708		27.0327	0.000946497	0.000727383
37.9162	-0.000149311	-0.000409358		26.2089	-0.000740518	-0.00035784		37.9162	0.00106261	0.00147025		37.9162	-0.000243538	2.19056e-05		24.7492	0.000229028	0.000186072		24.7492	0.00103585	0.000985573		27.0763	0.000944918	0.000721815
37.999	-0.000155126	-0.000415046		26.2494	-0.000745398	-0.000357424		37.999	0.00109096	0.00150018		37.999	-0.000238459	1.78143e-05		24.7844	0.000228024	0.000183443		24.7844	0.00103671	0.000985425		27.1199	0.000943308	0.000716056
38.0817	-0.000159943	-0.000420506		26.2898	-0.000750415	-0.000357067		38.0817	0.00111926	0.00153084		38.0817	-0.000233579	1.38939e-05		24.8196	0.000227049	0.000180873		24.8196	0.00103761	0.000985267		27.1635	0.000941666	0.000710127
38.1644	-0.00016374	-0.000425706		26.3303	-0.000755566	-0.000356766		38.1644	0.00114753	0.00156217		38.1644	-0.000228878	1.02257e-05		24.8548	0.000226102	0.000178363		24.8548	0.00103855	0.000985099		27.2071	0.000939991	0.000704048
38.2472	-0.000166519	-0.000430613		26.3708	-0.000760849	-0.000356521		38.2472	0.00117577	0.00159414		38.2472	-0.00022433	6.89776e-06		24.89	0.000225187	0.000175912		24.89	0.00103953	0.000984925		27.2507	0.00093828	0.00069784
38.3299	-0.0001683	-0.00043519		26.4112	-0.000766258	-0.00035633		38.3299	0.001204	0.00162671		38.3299	-0.000219909	3.99657e-06		24.9252	0.000224303	0.00017352		24.9252	0.00104054	0.000984748		27.2943	0.000936532	0.000691525
38.4126	-0.000169123	-0.000439394		26.4517	-0.000771786	-0.000356191		38.4126	0.00123225	0.00165981		38.4126	-0.000215583	1.6079e-06		24.9604	0.000223451	0.000171189		24.9604	0.00104158	0.00098457		27.3379	0.000934746	0.000685124
38.4953	-0.000169045	-0.000443184		26.4922	-0.000777427	-0.000356104		38.4953	0.00126054	0.00169342		38.4953	-0.000211317	-1.81861e-07		24.9956	0.000222633	0.000168916		24.9956	0.00104266	0.000984393		27.3815	0.000932922	0.000678659
38.5781	-0.000168132	-0.000446528		26.5326	-0.000783172	-0.000356066		38.5781	0.0012889	0.00172747		38.5781	-0.000207073	-1.29425e-06		25.0308	0.000221849	0.000166703		25.0308	0.00104376	0.000984222		27.4251	0.000931059	0.000672153
38.6608	-0.000166466	-0.000449404		26.5731	-0.000789012	-0.000356078		38.6608	0.00131735	0.00176193		38.6608	-0.000202813	-1.66163e-06		25.066	0.000221099	0.000164549		25.066	0.0010449	0.000984058		27.4687	0.000929158	0.000665628
38.7435	-0.000164137	-0.000451801		26.6136	-0.000794939	-0.000356138		38.7435	0.00134593	0.00179674		38.7435	-0.000198495	-1.23269e-06		25.1012	0.000220384	0.000162452		25.1012	0.00104607	0.000983905		27.5123	0.00092722	0.000659107
38.8263	-0.000161238	-0.000453717		26.654	-0.00080094	-0.000356245		38.8263	0.00137466	0.00183186		38.8263	-0.00019408	2.62029e-08		25.1364	0.000219703	0.000160414		25.1364	0.00104726	0.000983766		27.5559	0.000925246	0.000652613
38.909	-0.000157859	-0.000455152		26.6945	-0.000807005	-0.000356397		38.909	0.00140358	0.00186725		38.909	-0.000189525	2.13481e-06		25.1716	0.000219057	0.000158432		25.1716	0.00104848	0.000983644		27.5995	0.000923236	0.000646168
38.9917	-0.000154086	-0.000456113		26.735	-0.000813124	-0.000356592		38.9917	0.00143273	0.00190286		38.9917	-0.000184785	5.0923e-06		25.2068	0.000218446	0.000156506		25.2068	0.00104972	0.00098354		27.6431	0.000921194	0.000639796
39.0745	-0.00015	-0.000456603		26.7754	-0.000819283	-0.00035683		39.0745	0.00146211	0.00193869		39.0745	-0.000179816	8.88469e-06		25.242	0.000217869	0.000154636		25.242	0.00105099	0.000983459		27.6866	0.000919123	0.000633515
39.1572	-0.000145673	-0.000456628		26.8159	-0.000825472	-0.000357107		39.1572	0.00149177	0.0019747		39.1572	-0.000174571	1.3489e-05		25.2772	0.000217325	0.000152821		25.2772	0.00105228	0.000983403		27.7302	0.000917024	0.000627348
39.2399	-0.000141177	-0.000456187		26.8563	-0.000831679	-0.00035742		39.2399	0.00152171	0.0020109		39.2399	-0.000169004	1.88717e-05		25.3124	0.000216813	0.000151058		25.3124	0.0010536	0.000983374		27.7738	0.000914901	0.000621313
39.3226	-0.000136572	-0.000455284		26.8968	-0.000837892	-0.000357768		39.3226	0.00155196	0.00204728		39.3226	-0.000163073	2.49962e-05		25.3476	0.000216333	0.000149346		25.3476	0.00105493	0.000983374		27.8174	0.000912758	0.000615428
39.4054	-0.000131912	-0.000453923		26.9373	-0.000844098	-0.000358145		39.4054	0.00158252	0.00208388		39.4054	-0.00015674	3.18174e-05		25.3828	0.000215883	0.000147685		25.3828	0.00105629	0.000983405		27.861	0.000910597	0.000609709
39.4881	-0.00012724	-0.000452118		26.9777	-0.000850287	-0.00035855		39.4881	0.00161342	0.00212072		39.4881	-0.000149969	3.92853e-05		25.4179	0.000215461	0.000146073		25.4179	0.00105767	0.000983471		27.9046	0.000908423	0.000604171
39.5708	-0.000122588	-0.000449883		27.0182	-0.000856446	-0.000358977		39.5708	0.00164467	0.00215784		39.5708	-0.000142729	4.73491e-05		25.4531	0.000215066	0.000144507		25.4531	0.00105907	0.000983571		27.9482	0.000906238	0.000598826
39.6536	-0.00011798	-0.000447241		27.0587	-0.000862562	-0.000359423		39.6536	0.00167628	0.00219528		39.6536	-0.000134991	5.59576e-05		25.4883	0.000214696	0.000142987		25.4883	0.00106048	0.000983709		27.9918	0.000904046	0.000593684
39.7363	-0.000113425	-0.000444217		27.0991	-0.000868623	-0.000359884		39.7363	0.00170828	0.00223309		39.7363	-0.000126733	6.50648e-05		25.5235	0.000214348	0.000141511		25.5235	0.00106191	0.000983886		28.0354	0.000901849	0.000588754
39.819	-0.000108915	-0.000440841		27.1396	-0.000874617	-0.000360357		39.819	0.00174067	0.0022713		39.819	-0.000117935	7.46326e-05		25.5587	0.000214022	0.000140076		25.5587	0.00106335	0.000984104		28.079	0.000899651	0.000584044
39.9018	-0.000104427	-0.000437151		27.1801	-0.000880529	-0.000360838		39.9018	0.0017735	0.00230996		39.9018	-0.000108588	8.46316e-05		25.5939	0.000213713	0.000138681		25.5939	0.0010648	0.000984362		28.1226	0.000897456	0.000579557
39.9845	-9.99192e-05	-0.000433185		27.2205	-0.000886346	-0.000361323		39.9845	0.00180678	0.00234909		39.9845	-9.86862e-05	9.50392e-05		25.6291	0.00021342	0.000137324		25.6291	0.00106627	0.000984663		28.1662	0.000895269	0.000575297
40.0672	-9.53402e-05	-0.000428985		27.261	-0.000892055	-0.000361808		40.0672	0.00184053	0.00238872		40.0672	-8.82284e-05	0.000105836		25.6643	0.00021314	0.000136003		25.6643	0.00106774	0.000985007		28.2098	0.000893094	0.000571265
40.1499	-9.06275e-05	-0.000424587		27.3015	-0.000897642	-0.000362289		40.1499	0.00187479	0.00242884		40.1499	-7.72144e-05	0.000117007		25.6995	0.00021287	0.000134714		25.6995	0.00106922	0.000985395		28.2534	0.000890936	0.000567462
40.2327	-8.57115e-05	-0.000420018		27.3419	-0.000903093	-0.000362759		40.2327	0.00190956	0.00246946		40.2327	-6.56461e-05	0.000128535		25.7347	0.000212607	0.000133457		25.7347	0.00107071	0.000985826		28.297	0.0008888	0.000563885
40.3154	-8.05141e-05	-0.000415294		27.3824	-0.000908394	-0.000363215		40.3154	0.00194487	0.00251059		40.3154	-5.35302e-05	0.00014041		25.7699	0.000212349	0.000132229		25.7699	0.0010722	0.000986302		28.3406	0.00088669	0.000560531
40.3981	-7.49503e-05	-0.000410415		27.4229	-0.000913532	-0.000363651		40.3981	0.00198075	0.00255222		40.3981	-4.08808e-05	0.000152622		25.8051	0.000212091	0.000131027		25.8051	0.0010737	0.000986822		28.3842	0.000884613	0.000557395
40.4809	-6.89352e-05	-0.000405383		27.4633	-0.000918492	-0.00036406		40.4809	0.00201721	0.00259434		40.4809	-2.77155e-05	0.000165164		25.8403	0.000211831	0.00012985		25.8403	0.00107519	0.000987387		28.4278	0.000882573	0.000554471
40.5636	-6.23914e-05	-0.000400197		27.5038	-0.000923263	-0.000364438		40.5636	0.00205427	0.00263695		40.5636	-1.40517e-05	0.00017803		25.8755	0.000211565	0.000128696		25.8755	0.00107668	0.000987995		28.4714	0.000880578	0.000551753
40.6463	-5.52533e-05	-0.000394858		27.5443	-0.000927831	-0.000364779		40.6463	0.00209196	0.00268006		40.6463	9.37973e-08	0.000191216		25.9107	0.000211289	0.000127561		25.9107	0.00107817	0.000988647		28.515	0.000878633	0.000549231
40.7291	-4.74697e-05	-0.000389364		27.5847	-0.000932185	-0.000365077		40.7291	0.00213029	0.00272365		40.7291	1.47051e-05	0.000204731		25.9459	0.000211002	0.000126446		25.9459	0.00107966	0.000989343		28.5586	0.000876746	0.000546896
40.8118	-3.90023e-05	-0.000383706		27.6252	-0.000936313	-0.000365327		40.8118	0.00216928	0.00276772		40.8118	2.97666e-05	0.000218594		25.9811	0.000210698	0.000125347		25.9811	0.00108114	0.000990081		28.6022	0.000874925	0.000544736
40.8945	-2.98237e-05	-0.000377866		27.6657	-0.000940204	-0.000365524		40.8945	0.00220895	0.00281227		40.8945	4.5263e-05	0.000232838		26.0163	0.000210375	0.000124262		26.0163	0.0010826	0.00099086		28.6458	0.000873177	0.000542739
40.9772	-1.99189e-05	-0.00037181		27.7061	-0.000943846	-0.000365664		40.9772	0.00224932	0.00285727		40.9772	6.11818e-05	0.000247498		26.0515	0.000210028	0.00012319		26.0515	0.00108406	0.00099168		28.6894	0.000871511	0.000540892
41.06	-9.28091e-06	-0.000365493		27.7466	-0.00094723	-0.000365739		41.06	0.00229039	0.00290272		41.06	7.75131e-05	0.000262615		26.0867	0.000209656	0.000122128		26.0867	0.00108551	0.000992539		28.733	0.000869934	0.00053918
41.1427	2.08967e-06	-0.00035887		27.7871	-0.000950345	-0.000365747		41.1427	0.00233218	0.00294861		41.1427	9.42466e-05	0.00027823		26.1219	0.000209254	0.000121075		26.1219	0.00108694	0.000993436		28.7766	0.000868452	0.000537586
41.2254	1.41895e-05	-0.000351893		27.8275	-0.000953181	-0.000365681		41.2254	0.00237471	0.0029949		41.2254	0.000111367	0.000294385		26.1571	0.000208819	0.00012003		26.1571	0.00108835	0.000994368		28.8202	0.000867072	0.000536094
41.3082	2.70166e-05	-0.000344517		27.868	-0.000955728	-0.000365537		41.3082	0.002418	0.00304158		41.3082	0.000128854	0.000311113		26.1923	0.000208349	0.00011899		26.1923	0.00108975	0.000995335		28.8638	0.0008658	0.000534687
41.3909	4.05712e-05	-0.000336693		27.9084	-0.000957976	-0.000365312		41.3909	0.00246206	0.00308863		41.3909	0.000146682	0.000328444		26.2275	0.00020784	0.000117953		26.2275	0.00109113	0.000996333		28.9074	0.000864639	0.000533346
41.4736	5.48506e-05	-0.00032838		27.9489	-0.000959917	-0.000365		41.4736	0.00250692	0.00313601		41.4736	0.00016483	0.000346402		26.2626	0.00020729	0.000116917		26.2626	0.00109249	0.000997362		28.951	0.000863594	0.000532051
41.5564	6.98459e-05	-0.000319542		27.9894	-0.000961542	-0.000364598		41.5564	0.00255258	0.0031837		41.5564	0.000183278	0.000365005		26.2978	0.000206696	0.000115882		26.2978	0.00109383	0.000998419		28.9946	0.000862667	0.000530781
41.6391	8.55417e-05	-0.000310147		28.0298	-0.000962842	-0.000364102		41.6391	0.00259906	0.00323167		41.6391	0.000202013	0.000384263		26.333	0.000206056	0.000114845		26.333	0.00109514	0.000999503		29.0381	0.000861863	0.000529515
41.7218	0.000101916	-0.000300164		28.0703	-0.000963811	-0.000363507		41.7218	0.00264637	0.0032799		41.7218	0.000221033	0.000404174		26.3682	0.000205367	0.000113803		26.3682	0.00109642	0.00100061		29.0817	0.000861181	0.000528232
41.8046	0.000118942	-0.000289556		28.1108	-0.000964441	-0.000362809		41.8046	0.00269449	0.00332836		41.8046	0.000240344	0.000424733		26.4034	0.000204626	0.000112756		26.4034	0.00109768	0.00100174		29.1253	0.000860624	0.000526911
41.8873	0.000136587	-0.000278289		28.1512	-0.000964727	-0.000362005		41.8873	0.00274344	0.00337704		41.8873	0.000259966	0.000445924		26.4386	0.000203833	0.000111702		26.4386	0.00109892	0.00100289		29.1689	0.000860192	0.000525533
41.97	0.00015481	-0.000266329		28.1917	-0.000964663	-0.000361091		41.97	0.00279321	0.00342592		41.97	0.000279924	0.000467737		26.4738	0.000202984	0.000110638		26.4738	0.00110012	0.00100406		29.2125	0.000859885	0.000524077
42.0527	0.000173564	-0.000253643		28.2322	-0.000964247	-0.000360064		42.0527	0.00284379	0.003475		42.0527	0.00030025	0.000490155		26.509	0.000202078	0.000109564		26.509	0.0011013	0.00100524		29.2561	0.000859702	0.000522528
42.1355	0.0001928	-0.000240205		28.2726	-0.000963474	-0.000358919		42.1355	0.00289515	0.00352427		42.1355	0.000320979	0.000513162		26.5442	0.000201114	0.000108477		26.5442	0.00110244	0.00100644		29.2997	0.000859642	0.000520868
42.2182	0.000212473	-0.000225984		28.3131	-0.000962343	-0.000357652		42.2182	0.0029473	0.00357373		42.2182	0.00034215	0.000536736		26.5794	0.000200089	0.000107376		26.5794	0.00110356	0.00100765		29.3433	0.000859703	0.000519081
42.3009	0.000232537	-0.000210957		28.3536	-0.000960853	-0.000356262		42.3009	0.00300019	0.00362337		42.3009	0.000363802	0.000560849		26.6146	0.000199003	0.00010626		26.6146	0.00110464	0.00100886		29.3869	0.000859886	0.000517156
42.3837	0.00025295	-0.000195106		28.394	-0.000959003	-0.000354743		42.3837	0.00305381	0.00367321		42.3837	0.000385981	0.000585467		26.6498	0.000197854	0.000105126		26.6498	0.00110569	0.00101009		29.4305	0.000860188	0.000515079
42.4664	0.000273666	-0.000178423		28.4345	-0.000956795	-0.000353094		42.4664	0.0031081	0.00372325		42.4664	0.000408732	0.000610561		26.685	0.000196641	0.000103974		26.685	0.00110671	0.00101132		29.4741	0.000860607	0.000512841
42.5491	0.000294645	-0.000160908		28.475	-0.000954232	-0.000351311		42.5491	0.00316305	0.00377351		42.5491	0.000432103	0.000636112		26.7202	0.000195364	0.000102802		26.7202	0.0011077	0.00101255		29.5177	0.000861144	0.000510432
42.6319	0.000315853	-0.000142568		28.5154	-0.000951316	-0.000349395		42.6319	0.00321863	0.003824		42.6319	0.000456149	0.00066211		26.7554	0.000194023	0.00010161		26.7554	0.00110866	0.00101379		29.5613	0.000861796	0.000507846
42.7146	0.000337271	-0.000123413		28.5559	-0.000948054	-0.000347344		42.7146	0.00327478	0.00387475		42.7146	0.000480925	0.000688553		26.7906	0.000192617	0.000100395		26.7906	0.00110958	0.00101503		29.6049	0.000862561	0.000505078
42.7973	0.000358896	-0.000103449		28.5964	-0.000944452	-0.000345159		42.7973	0.00333149	0.00392581		42.7973	0.00050649	0.000715456		26.8258	0.000191146	9.91578e-05		26.8258	0.00111047	0.00101626		29.6485	0.000863439	0.000502122
42.88	0.000380737	-8.26816e-05		28.6368	-0.000940518	-0.000342841		42.88	0.00338872	0.00397721		42.88	0.0005329	0.000742842		26.861	0.000189611	9.78967e-05		26.861	0.00111134	0.00101749		29.6921	0.000864425	0.000498978
42.9628	0.000402812	-6.11146e-05		28.6773	-0.000936261	-0.000340393		42.9628	0.00344641	0.004029		42.9628	0.000560212	0.000770758		26.8962	0.000188011	9.66114e-05		26.8962	0.00111217	0.00101871		29.7357	0.000865518	0.000495643
43.0455	0.000425135	-3.87575e-05		28.7178	-0.000931693	-0.000337819		43.0455	0.00350454	0.00408124		43.0455	0.000588483	0.000799269		26.9314	0.000186348	9.53014e-05		26.9314	0.00111297	0.00101993		29.7793	0.000866714	0.000492119
43.1282	0.000447725	-1.56255e-05		28.7582	-0.000926824	-0.000335121		43.1282	0.00356308	0.00413398		43.1282	0.000617772	0.000828456		26.9666	0.000184621	9.39663e-05		26.9666	0.00111374	0.00102113		29.8229	0.000868008	0.000488407
43.211	0.000470606	8.26235e-06		28.7987	-0.000921666	-0.000332307		43.211	0.00362199	0.00418725		43.211	0.00064814	0.000858418		27.0018	0.000182833	9.26059e-05		27.0018	0.00111448	0.00102233		29.8665	0.000869398	0.000484512
43.2937	0.000493806	3.28867e-05		28.8392	-0.000916232	-0.00032938		43.2937	0.00368126	0.00424111		43.2937	0.000679646	0.000889267		27.037	0.000180984	9.12201e-05		27.037	0.00111519	0.00102351		29.9101	0.00087088	0.000480438
43.3764	0.000517363	5.8228e-05		28.8796	-0.000910535	-0.000326347		43.3764	0.00374083	0.00429557		43.3764	0.00071235	0.000921125		27.0722	0.000179075	8.98088e-05		27.0722	0.00111588	0.00102468		29.9537	0.00087245	0.000476192
43.4592	0.00054132	8.42734e-05		28.9201	-0.000904588	-0.000323214		43.4592	0.00380071	0.00435065		43.4592	0.000746321	0.000954128		27.1073	0.000177109	8.83719e-05		27.1073	0.00111653	0.00102583		29.9973	0.000874104	0.000471783
43.5419	0.00056573	0.00011102		28.9605	-0.000898406	-0.000319989		43.5419	0.00386085	0.00440635		43.5419	0.000781632	0.000988417		27.1425	0.000175087	8.69095e-05		27.1425	0.00111716	0.00102696		30.0409	0.000875837	0.000467222
43.6246	0.000590659	0.000138473		29.001	-0.000892003	-0.00031668		43.6246	0.00392123	0.00446264		43.6246	0.00081837	0.00102414		27.1777	0.000173012	8.54219e-05		27.1777	0.00111776	0.00102807		30.0845	0.000877646	0.000462518
43.7073	0.000616173	0.000166644		29.0415	-0.000885393	-0.000313293		43.7073	0.00398182	0.00451951		43.7073	0.000856627	0.00106146		27.2129	0.000170885	8.39091e-05		27.2129	0.00111834	0.00102916		30.1281	0.000879526	0.000457683
43.7901	0.000642346	0.000195549		29.0819	-0.000878593	-0.000309837		43.7901	0.00404258	0.00457692		43.7901	0.000896499	0.0011005		27.2481	0.000168711	8.23715e-05		27.2481	0.00111889	0.00103022		30.1717	0.000881473	0.000452731
43.8728	0.000669249	0.000225217		29.1224	-0.000871616	-0.000306321		43.8728	0.00410348	0.00463481		43.8728	0.000938087	0.0011414		27.2833	0.00016649	8.08094e-05		27.2833	0.00111941	0.00103126		30.2153	0.000883482	0.000447674
43.9555	0.000696955	0.000255679		29.1629	-0.00086448	-0.000302752		43.9555	0.00416447	0.00469313		43.9555	0.000981494	0.00118428		27.3185	0.000164228	7.92233e-05		27.3185	0.0011199	0.00103227		30.2589	0.000885547	0.000442526
44.0383	0.000725538	0.00028697		29.2033	-0.0008572	-0.000299139		44.0383	0.00422552	0.00475183		44.0383	0.00102682	0.00122924		27.3537	0.000161927	7.76137e-05		27.3537	0.00112037	0.00103325		30.3025	0.000887663	0.000437302
44.121	0.000755071	0.000319122		29.2438	-0.000849792	-0.000295492		44.121	0.00428657	0.00481084		44.121	0.00107414	0.00127637		27.3889	0.000159589	7.59814e-05		27.3889	0.00112082	0.0010342		30.346	0.000889823	0.000432016
44.2037	0.000785621	0.000352164		29.2843	-0.000842272	-0.00029182		44.2037	0.00434759	0.00487008		44.2037	0.00112355	0.00132573		27.4241	0.00015722	7.43269e-05		27.4241	0.00112124	0.00103511		30.3896	0.000892021	0.000426682
44.2865	0.00081724	0.000386126		29.3247	-0.000834658	-0.000288132		44.2865	0.00440852	0.0049295		44.2865	0.00117512	0.00137737		27.4593	0.000154823	7.26514e-05		27.4593	0.00112164	0.00103599		30.4332	0.000894248	0.000421315
44.3692	0.000849964	0.000421037		29.3652	-0.000826964	-0.000284439		44.3692	0.00446932	0.00498899		44.3692	0.00122892	0.00143134		27.4945	0.000152401	7.09556e-05		27.4945	0.00112201	0.00103684		30.4768	0.000896496	0.000415928
44.4519	0.000883824	0.000456926		29.4057	-0.000819206	-0.000280749		44.4519	0.00452993	0.00504846		44.4519	0.001285	0.00148766		27.5297	0.000149958	6.92407e-05		27.5297	0.00112237	0.00103765		30.5204	0.000898757	0.000410536
44.5346	0.000918842	0.000493821		29.4461	-0.0008114	-0.000277074		44.5346	0.00459031	0.00510782		44.5346	0.00134342	0.00154634		27.5649	0.000147497	6.75079e-05		27.5649	0.00112271	0.00103842		30.564	0.00090102	0.000405152
44.6174	0.000955032	0.000531758		29.4866	-0.000803559	-0.000273424		44.6174	0.00465039	0.00516695		44.6174	0.00140423	0.00160739		27.6001	0.000145022	6.57583e-05		27.6001	0.00112302	0.00103916		30.6076	0.000903276	0.000399788
44.7001	0.000992404	0.00057078		29.5271	-0.0007957	-0.000269809		44.7001	0.00471012	0.00522574		44.7001	0.0014675	0.00167079		27.6353	0.000142538	6.3993e-05		27.6353	0.00112332	0.00103985		30.6512	0.000905514	0.000394455
44.7828	0.00103096	0.000610938		29.5675	-0.000787833	-0.000266241		44.7828	0.00476946	0.00528407		44.7828	0.00153328	0.00173652		27.6705	0.000140047	6.22133e-05		27.6705	0.00112361	0.00104051		30.6948	0.000907723	0.000389164
44.8656	0.0010707	0.000652289		29.608	-0.000779974	-0.000262727		44.8656	0.00482834	0.00534184		44.8656	0.00160162	0.00180452		27.7057	0.000137553	6.04205e-05		27.7057	0.00112387	0.00104112		30.7384	0.000909889	0.000383925
44.9483	0.00111161	0.000694895		29.6485	-0.000772134	-0.000259279		44.9483	0.00488673	0.00539891		44.9483	0.00167259	0.00187477		27.7409	0.000135059	5.8616e-05		27.7409	0.00112413	0.00104169		30.782	0.000912001	0.000378747
45.031	0.00115369	0.000738825		29.6889	-0.000764324	-0.000255904		45.031	0.00494456	0.00545519		45.031	0.00174623	0.00194718		27.7761	0.000132569	5.68015e-05		27.7761	0.00112437	0.00104222		30.8256	0.000914046	0.000373639
45.1138	0.00119693	0.000784153		29.7294	-0.000756555	-0.000252611		45.1138	0.00500178	0.00551058		45.1138	0.00182258	0.00202171		27.8113	0.000130086	5.49785e-05		27.8113	0.00112459	0.00104271		30.8692	0.000916011	0.000368609
45.1965	0.00124134	0.000830963		29.7699	-0.000748836	-0.000249408		45.1965	0.00505833	0.00556498		45.1965	0.00190167	0.00209829		27.8465	0.000127612	5.31486e-05		27.8465	0.00112481	0.00104316		30.9128	0.000917883	0.000363667
45.2792	0.00128692	0.000879339		29.8103	-0.000741175	-0.000246303		45.2792	0.00511417	0.00561832		45.2792	0.00198353	0.00217689		27.8817	0.000125151	5.13135e-05		27.8817	0.00112501	0.00104357		30.9564	0.000919649	0.00035882
45.3619	0.00133369	0.000929367		29.8508	-0.000733581	-0.000243304		45.3619	0.00516921	0.00567053		45.3619	0.00206817	0.00225744		27.9168	0.000122705	4.94742e-05		27.9168	0.0011252	0.00104393		31	0.000921297	0.000354074
45.4447	0.00138166	0.00098113		29.8912	-0.00072606	-0.000240418		45.4447	0.0052234	0.00572156		45.4447	0.0021556	0.00233991		27.952	0.000120278	4.7632e-05		27.952	0.00112538	0.00104426		31.0436	0.000922814	0.000349439
45.5274	0.00143085	0.0010347		29.9317	-0.00071862	-0.000237652		45.5274	0.00527666	0.00577136		45.5274	0.00224579	0.00242426		27.9872	0.00011787	4.57878e-05		27.9872	0.00112555	0.00104455		31.0872	0.00092419	0.00034492
45.6101	0.00148129	0.00109014		29.9722	-0.000711267	-0.000235011		45.6101	0.00532891	0.00581988		45.6101	0.00233875	0.00251046		28.0224	0.000115486	4.39422e-05		28.0224	0.00112572	0.00104481		31.1308	0.000925414	0.000340525
45.6929	0.001533	0.00114751		30.0126	-0.000704007	-0.000232503		45.6929	0.00538009	0.0058671		45.6929	0.00243443	0.00259849		28.0576	0.000113126	4.2096e-05		28.0576	0.00112587	0.00104502		31.1744	0.000926477	0.000336259
45.7756	0.00158599	0.00120684		30.0531	-0.000696844	-0.000230132		45.7756	0.00543012	0.005913		45.7756	0.00253282	0.00268836		28.0928	0.000110794	4.02496e-05		28.0928	0.00112601	0.00104521		31.218	0.00092737	0.000332131
45.8583	0.0016403	0.00126817		30.0936	-0.000689784	-0.000227903		45.8583	0.00547892	0.00595755		45.8583	0.00263388	0.00278006		28.128	0.000108491	3.84034e-05		28.128	0.00112615	0.00104536		31.2616	0.000928086	0.000328144
45.9411	0.00169595	0.00133151		30.134	-0.000682831	-0.00022582		45.9411	0.00552642	0.00600075		45.9411	0.00273757	0.00287362		28.1632	0.000106219	3.65577e-05		28.1632	0.00112628	0.00104548		31.3052	0.000928618	0.000324305
46.0238	0.001753	0.00139688		30.1745	-0.000675987	-0.000223886		46.0238	0.00557255	0.00604257		46.0238	0.00284386	0.00296906		28.1984	0.000103979	3.47127e-05		28.1984	0.0011264	0.00104557		31.3488	0.00092896	0.000320618
46.1065	0.00181147	0.00146432		30.215	-0.000669255	-0.000222104		46.1065	0.00561722	0.00608301		46.1065	0.00295274	0.0030664		28.2336	0.000101774	3.28683e-05		28.2336	0.00112651	0.00104563		31.3924	0.000929106	0.000317086
46.1892	0.00187144	0.00153384		30.2554	-0.000662636	-0.000220474		46.1892	0.00566036	0.00612206		46.1892	0.00306416	0.00316569		28.2688	9.96037e-05	3.10247e-05		28.2688	0.00112661	0.00104567		31.436	0.000929053	0.000313713
46.272	0.00193298	0.0016055		30.2959	-0.00065613	-0.000218999		46.272	0.00570189	0.00615971		46.272	0.00317811	0.00326696		28.304	9.74707e-05	2.91818e-05		28.304	0.00112671	0.00104568		31.4796	0.000928799	0.0003105
46.3547	0.00199615	0.00167934		30.3364	-0.000649739	-0.000217678		46.3547	0.00574176	0.00619598		46.3547	0.00329458	0.00337029		28.3392	9.53757e-05	2.73395e-05		28.3392	0.0011268	0.00104568		31.5232	0.000928342	0.000307448
46.4374	0.00206107	0.00175544		30.3768	-0.00064346	-0.00021651		46.4374	0.00577987	0.00623084		46.4374	0.00341357	0.00347575		28.3744	9.33193e-05	2.54977e-05		28.3744	0.00112689	0.00104565		31.5668	0.000927683	0.000304557
46.5202	0.00212784	0.00183389		30.4173	-0.000637292	-0.000215493		46.5202	0.00581617	0.00626432		46.5202	0.00353507	0.00358341		28.4096	9.13023e-05	2.36561e-05		28.4096	0.00112697	0.00104561		31.6104	0.000926822	0.000301826
46.6029	0.00219659	0.00191477		30.4578	-0.000631235	-0.000214624		46.6029	0.00585059	0.00629639		46.6029	0.00365909	0.00369338		28.4448	8.93247e-05	2.18146e-05		28.4448	0.00112704	0.00104555		31.654	0.000925762	0.000299253
46.6856	0.00226742	0.00199817		30.4982	-0.000625285	-0.0002139		46.6856	0.00588306	0.00632705		46.6856	0.00378563	0.00380573		28.48	8.73864e-05	1.99728e-05		28.48	0.00112711	0.00104547		31.6975	0.000924506	0.000296837
46.7684	0.00234046	0.00208415		30.5387	-0.00061944	-0.000213318		46.7684	0.00591353	0.00635627		46.7684	0.00391469	0.00392056		28.5152	8.54869e-05	1.81306e-05		28.5152	0.00112717	0.00104539		31.7411	0.000923056	0.000294573
46.8511	0.00241583	0.00217277		30.5792	-0.000613696	-0.000212873		46.8511	0.00594195	0.00638402		46.8511	0.00404626	0.00403795		28.5504	8.36254e-05	1.62873e-05		28.5504	0.00112723	0.00104529		31.7847	0.000921418	0.000292457
46.9338	0.00249363	0.00226406		30.6196	-0.000608052	-0.00021256		46.9338	0.00596826	0.00641025		46.9338	0.0041803	0.00415794		28.5856	8.18009e-05	1.44424e-05		28.5856	0.00112728	0.00104518		31.8283	0.000919597	0.000290482
47.0165	0.002574	0.00235804		30.6601	-0.000602503	-0.000212373		47.0165	0.00599242	0.00643491		47.0165	0.0043168	0.00428057		28.6208	8.00121e-05	1.25955e-05		28.6208	0.00112733	0.00104506		31.8719	0.000917601	0.000288643
47.0993	0.00265703	0.00245472		30.7006	-0.000597045	-0.000212306		47.0993	0.00601439	0.00645793		47.0993	0.0044557	0.00440585		28.656	7.82574e-05	1.07457e-05		28.656	0.00112737	0.00104493		31.9155	0.000915437	0.000286933
47.182	0.00274284	0.00255412		30.741	-0.000591674	-0.000212352		47.182	0.00603413	0.00647922		47.182	0.00459697	0.00453373		28.6912	7.65351e-05	8.89276e-06		28.6912	0.00112741	0.0010448		31.9591	0.000913118	0.000285345
47.2647	0.00283153	0.00265626		30.7815	-0.000586385	-0.000212505		47.2647	0.00605161	0.0064987		47.2647	0.00474056	0.00466417		28.7264	7.48431e-05	7.03609e-06		28.7264	0.00112744	0.00104466		32.0027	0.000910652	0.000283873
47.3475	0.00292318	0.00276117		30.822	-0.000581173	-0.000212756		47.3475	0.0060668	0.00651629		47.3475	0.00488639	0.00479708		28.7615	7.31792e-05	5.17514e-06		28.7615	0.00112748	0.00104453		32.0463	0.000908053	0.000282509
47.4302	0.00301791	0.00286887		30.8624	-0.000576033	-0.000213098		47.4302	0.00607967	0.00653191		47.4302	0.00503439	0.00493235		28.7967	7.1541e-05	3.3096e-06		28.7967	0.0011275	0.00104439		32.0899	0.000905333	0.000281246
47.5129	0.00311579	0.00297943		30.9029	-0.000570959	-0.000213522		47.5129	0.00609019	0.00654545		47.5129	0.00518447	0.00506982		28.8319	6.99258e-05	1.43903e-06		28.8319	0.00112753	0.00104425		32.1335	0.000902503	0.000280078
47.5957	0.00321691	0.00309291		30.9433	-0.000565945	-0.000214019		47.5957	0.00609835	0.00655685		47.5957	0.00533652	0.00520935		28.8671	6.83307e-05	-4.37122e-07		28.8671	0.00112756	0.00104412		32.1771	0.000899577	0.000278996
47.6784	0.00332134	0.00320939		30.9838	-0.000560987	-0.000214582		47.6784	0.00610411	0.00656602		47.6784	0.00549042	0.00535075		28.9023	6.67527e-05	-2.31922e-06		28.9023	0.00112758	0.00104399		32.2207	0.000896568	0.000277993
47.7611	0.00342916	0.00332896		31.0243	-0.000556077	-0.000215201		47.7611	0.00610747	0.00657289		47.7611	0.00564603	0.00549383		28.9375	6.51887e-05	-4.20772e-06		28.9375	0.00112761	0.00104388		32.2643	0.000893487	0.000277062
47.8438	0.00354039	0.0034517		31.0647	-0.000551212	-0.000215867		47.8438	0.0061084	0.00657739		47.8438	0.00580319	0.00563838		28.9727	6.36352e-05	-6.10322e-06		28.9727	0.00112764	0.00104377		32.3079	0.000890348	0.000276195
47.9266	0.00365511	0.00357771		31.1052	-0.000546386	-0.00021657		47.9266	0.00610691	0.00657945		47.9266	0.00596174	0.00578422		29.0079	6.20891e-05	-8.00611e-06		29.0079	0.00112766	0.00104368		32.3515	0.000887161	0.000275385
48.0093	0.00377333	0.00370708		31.1457	-0.000541594	-0.000217303		48.0093	0.00610298	0.00657901		48.0093	0.0061215	0.00593112		29.0431	6.05467e-05	-9.91693e-06		29.0431	0.0011277	0.0010436		32.3951	0.000883939	0.000274625
48.092	0.00389508	0.0038399		31.1861	-0.000536831	-0.000218057		48.092	0.00609662	0.00657602		48.092	0.00628227	0.00607887		29.0783	5.90046e-05	-1.18364e-05		29.0783	0.00112773	0.00104355		32.4387	0.000880693	0.000273906
48.1748	0.00402037	0.00397624		31.2266	-0.000532095	-0.000218824		48.1748	0.0060878	0.00657044		48.1748	0.00644385	0.00622726		29.1135	5.74593e-05	-1.3765e-05		29.1135	0.00112778	0.00104352		32.4823	0.000877435	0.000273222
48.2575	0.00414921	0.00411618		31.2671	-0.000527381	-0.000219595		48.2575	0.00607653	0.00656221		48.2575	0.00660603	0.00637608		29.1487	5.5907e-05	-1.57032e-05		29.1487	0.00112783	0.00104351		32.5259	0.000874174	0.000272567
48.3402	0.00428158	0.00425978		31.3075	-0.000522686	-0.000220363		48.3402	0.00606283	0.00655131		48.3402	0.00676857	0.00652514		29.1839	5.43442e-05	-1.76517e-05		29.1839	0.00112788	0.00104354		32.5695	0.000870919	0.000271934
48.423	0.00441747	0.00440709		31.348	-0.000518009	-0.000221119		48.423	0.00604669	0.00653772		48.423	0.00693125	0.00667424		29.2191	5.2767e-05	-1.96106e-05		29.2191	0.00112795	0.0010436		32.6131	0.000867681	0.000271319
48.5057	0.00455685	0.00455815		31.3885	-0.000513349	-0.000221858		48.5057	0.00602815	0.00652143		48.5057	0.00709386	0.0068232		29.2543	5.1172e-05	-2.15805e-05		29.2543	0.00112803	0.00104369		32.6567	0.000864468	0.000270718
48.5884	0.00469971	0.00471298		31.4289	-0.000508705	-0.000222572		48.5884	0.00600722	0.00650244		48.5884	0.00725615	0.00697183		29.2895	4.95552e-05	-2.35615e-05		29.2895	0.00112812	0.00104383		32.7003	0.000861289	0.000270128
48.6711	0.00484598	0.00487157		31.4694	-0.000504077	-0.000223255		48.6711	0.00598392	0.00648079		48.6711	0.00741792	0.00711996		29.3247	4.7913e-05	-2.55539e-05		29.3247	0.00112822	0.00104401		32.7439	0.000858152	0.000269547
48.7539	0.00499562	0.00503395		31.5099	-0.000499466	-0.0002239		48.7539	0.00595831	0.0064565		48.7539	0.00757895	0.00726739		29.3599	4.62416e-05	-2.75583e-05		29.3599	0.00112834	0.00104423		32.7875	0.000855065	0.000268975
48.8366	0.00514855	0.00520009		31.5503	-0.000494873	-0.000224503		48.8366	0.00593041	0.00642963		48.8366	0.00773903	0.00741397		29.3951	4.4537e-05	-2.95749e-05		29.3951	0.00112848	0.00104451		32.8311	0.000852036	0.000268412
48.9193	0.00530467	0.00536998		31.5908	-0.0004903	-0.000225058		48.9193	0.00590026	0.00640023		48.9193	0.00789796	0.00755953		29.4303	4.27954e-05	-3.16046e-05		29.4303	0.00112863	0.00104484		32.8747	0.000849073	0.000267859
49.0021	0.00546389	0.0055436		31.6313	-0.000485749	-0.000225562		49.0021	0.00586791	0.00636839		49.0021	0.00805553	0.00770391		29.4655	4.10129e-05	-3.3648e-05		29.4655	0.0011288	0.00104522		32.9183	0.000846184	0.000267318
49.0848	0.00562608	0.00572092		31.6717	-0.000481224	-0.000226012		49.0848	0.00583342	0.0063342		49.0848	0.00821157	0.00784698		29.5007	3.91856e-05	-3.57059e-05		29.5007	0.001129	0.00104566		32.9619	0.000843377	0.000266791
49.1675	0.00579112	0.0059019		31.7122	-0.000476727	-0.000226405		49.1675	0.00579686	0.00629774		49.1675	0.00836588	0.00798863		29.5359	3.73096e-05	-3.7779e-05		29.5359	0.00112921	0.00104616		33.0054	0.00084066	0.000266281
49.2503	0.00595887	0.00608647		31.7527	-0.000472263	-0.000226741		49.2503	0.00575829	0.00625913		49.2503	0.0085183	0.00812874		29.5711	3.53811e-05	-3.98683e-05		29.5711	0.00112945	0.00104673		33.049	0.000838039	0.00026579
49.333	0.00612921	0.00627457		31.7931	-0.000467836	-0.00022702		49.333	0.00571781	0.00621846		49.333	0.00866868	0.00826721		29.6062	3.33963e-05	-4.19746e-05		29.6062	0.00112972	0.00104736		33.0926	0.000835522	0.000265322
49.4157	0.006302	0.00646609		31.8336	-0.00046345	-0.000227244		49.4157	0.00567549	0.00617584		49.4157	0.00881686	0.00840396		29.6414	3.13516e-05	-4.40986e-05		29.6414	0.00113001	0.00104805		33.1362	0.000833116	0.00026488
49.4984	0.00647711	0.00666093		31.8741	-0.000459112	-0.000227415		49.4984	0.00563142	0.00613138		49.4984	0.0089627	0.00853891		29.6766	2.92436e-05	-4.62413e-05		29.6766	0.00113033	0.00104881		33.1798	0.000830828	0.000264467
49.5812	0.00665438	0.00685893		31.9145	-0.000454825	-0.000227539		49.5812	0.00558571	0.00608518		49.5812	0.00910606	0.00867198		29.7118	2.70689e-05	-4.84033e-05		29.7118	0.00113068	0.00104964		33.2234	0.000828663	0.000264085
49.6639	0.0068337	0.00705996		31.955	-0.000450595	-0.000227619		49.6639	0.00553843	0.00603735		49.6639	0.00924681	0.00880309		29.747	2.48243e-05	-5.05855e-05		29.747	0.00113106	0.00105054		33.267	0.000826628	0.000263739
49.7466	0.00701493	0.00726385		31.9954	-0.000446428	-0.000227663		49.7466	0.00548969	0.005988		49.7466	0.00938481	0.00893215		29.7822	2.25069e-05	-5.27886e-05		29.7822	0.00113147	0.00105151		33.3106	0.000824729	0.000263431
49.8294	0.00719796	0.00747043		32.0359	-0.000442329	-0.000227677		49.8294	0.00543955	0.00593726		49.8294	0.0095199	0.00905905		29.8174	2.01138e-05	-5.50137e-05		29.8174	0.00113192	0.00105254		33.3542	0.000822971	0.000263163
49.9121	0.00738269	0.00767953		32.0764	-0.000438302	-0.000227668		49.9121	0.00538812	0.00588522		49.9121	0.00965194	0.00918369		29.8526	1.76426e-05	-5.72615e-05		29.8526	0.0011324	0.00105364		33.3978	0.00082136	0.00026294
49.9948	0.00756903	0.00789098		32.1168	-0.000434354	-0.000227646		49.9948	0.00533547	0.00583203		49.9948	0.0097808	0.00930593		29.8878	1.50908e-05	-5.95329e-05		29.8878	0.00113292	0.00105481		33.4414	0.000819903	0.000262763
50.0776	0.00775688	0.00810459		32.1573	-0.000430488	-0.000227618		50.0776	0.0052817	0.00577779		50.0776	0.00990635	0.00942567		29.923	1.24562e-05	-6.18288e-05		29.923	0.00113347	0.00105605		33.485	0.000818603	0.000262636
50.1603	0.00794618	0.00832016		32.1978	-0.00042671	-0.000227594		50.1603	0.00522689	0.00572263		50.1603	0.0100285	0.00954277		29.9582	9.73699e-06	-6.41499e-05		29.9582	0.00113407	0.00105735		33.5286	0.000817466	0.000262561
50.243	0.00813684	0.00853751		32.2382	-0.000423025	-0.000227584		50.243	0.00517114	0.00566665		50.243	0.010147	0.00965707		29.9934	6.9315e-06	-6.64971e-05		29.9934	0.00113471	0.00105871		33.5722	0.000816497	0.000262543
50.3257	0.00832878	0.00875644		32.2787	-0.000419438	-0.000227597		50.3257	0.00511455	0.00560997		50.3257	0.0102619	0.00976844		30.0286	4.03849e-06	-6.8871e-05		30.0286	0.00113539	0.00106014		33.6158	0.000815701	0.000262585
50.4085	0.00852192	0.00897677		32.3192	-0.000415954	-0.000227644		50.4085	0.00505721	0.00555268		50.4085	0.0103729	0.00987671		30.0638	1.05691e-06	-7.12723e-05		30.0638	0.00113612	0.00106163		33.6594	0.00081508	0.000262689
50.4912	0.00871618	0.0091983		32.3596	-0.000412579	-0.000227735		50.4912	0.00499923	0.00549486		50.4912	0.01048	0.0099817		30.099	-2.01393e-06	-7.37012e-05		30.099	0.0011369	0.00106318		33.703	0.000814639	0.000262859
50.5739	0.0089115	0.00942084		32.4001	-0.000409318	-0.00022788		50.5739	0.00494069	0.00543657		50.5739	0.0105831	0.0100833		30.1342	-5.17437e-06	-7.61581e-05		30.1342	0.00113772	0.00106479		33.7466	0.000814381	0.000263098
50.6567	0.00910779	0.00964421		32.4406	-0.000406176	-0.000228089		50.6567	0.0048817	0.00537785		50.6567	0.010682	0.0101812		30.1694	-8.42459e-06	-7.86432e-05		30.1694	0.00113859	0.00106645		33.7902	0.000814309	0.000263411
50.7394	0.00930502	0.00986823		32.481	-0.00040316	-0.000228371		50.7394	0.00482235	0.00531875		50.7394	0.0107767	0.0102753		30.2046	-1.17644e-05	-8.11566e-05		30.2046	0.00113952	0.00106816		33.8338	0.000814425	0.0002638
50.8221	0.00950313	0.0100927		32.5215	-0.000400274	-0.000228735		50.8221	0.00476273	0.0052593		50.8221	0.0108669	0.0103654		30.2398	-1.51934e-05	-8.36981e-05		30.2398	0.0011405	0.00106992		33.8774	0.000814729	0.000264269
50.9049	0.00970206	0.0103175		32.562	-0.000397524	-0.000229191		50.9049	0.00470292	0.00519951		50.9049	0.0109526	0.0104515		30.275	-1.87106e-05	-8.62678e-05		30.275	0.00114153	0.00107173		33.921	0.000815225	0.000264822
50.9876	0.00990176	0.0105424		32.6024	-0.000394916	-0.000229748		50.9876	0.00464299	0.00513941		50.9876	0.0110337	0.0105332		30.3102	-2.2315e-05	-8.88656e-05		30.3102	0.00114261	0.00107358		33.9646	0.000815914	0.000265462
51.0703	0.0101022	0.0107673		32.6429	-0.000392454	-0.000230412		51.0703	0.00458303	0.005079		51.0703	0.0111101	0.0106106		30.3454	-2.60051e-05	-9.14915e-05		30.3454	0.00114375	0.00107548		34.0082	0.000816795	0.000266194
51.1531	0.0103032	0.010992		32.6834	-0.000390143	-0.000231192		51.1531	0.0045231	0.00501828		51.1531	0.0111817	0.0106836		30.3806	-2.9779e-05	-9.41454e-05		30.3806	0.00114495	0.00107741		34.0518	0.000817869	0.000267019
51.2358	0.0105047	0.0112163		32.7238	-0.000387988	-0.000232095		51.2358	0.00446328	0.00495727		51.2358	0.0112485	0.010752		30.4158	-3.36349e-05	-9.68273e-05		30.4158	0.0011462	0.00107938		34.0954	0.000819135	0.000267942
51.3185	0.0107065	0.0114402		32.7643	-0.000385995	-0.000233128		51.3185	0.00440363	0.00489595		51.3185	0.0113104	0.0108158		30.4509	-3.75702e-05	-9.95372e-05		30.4509	0.0011475	0.00108139		34.139	0.000820593	0.000268965
51.4012	0.0109085	0.0116634		32.8048	-0.000384166	-0.000234296		51.4012	0.00434422	0.00483435		51.4012	0.0113674	0.0108749		30.4861	-4.15823e-05	-0.000102275		30.4861	0.00114886	0.00108342		34.1826	0.000822239	0.000270091
51.484	0.0111104	0.0118858		32.8452	-0.000382507	-0.000235606		51.484	0.0042851	0.00477247		51.484	0.0114194	0.0109295		30.5213	-4.56685e-05	-0.000105041		30.5213	0.00115028	0.00108549		34.2262	0.00082407	0.00027132
51.5667	0.0113121	0.012107		32.8857	-0.000381023	-0.000237063		51.5667	0.00422634	0.00471033		51.5667	0.0114667	0.0109794		30.5565	-4.98259e-05	-0.000107836		30.5565	0.00115176	0.00108758		34.2698	0.000826082	0.000272656
51.6494	0.0115132	0.012327		32.9262	-0.000379715	-0.000238671		51.6494	0.00416799	0.00464796		51.6494	0.0115091	0.0110248		30.5917	-5.40511e-05	-0.000110659		30.5917	0.00115328	0.00108969		34.3134	0.000828272	0.000274098
51.7322	0.0117135	0.0125454		32.9666	-0.000378589	-0.000240434		51.7322	0.00411009	0.00458538		51.7322	0.0115468	0.0110656		30.6269	-5.8341e-05	-0.000113512		30.6269	0.00115487	0.00109181		34.3569	0.000830633	0.000275647
51.8149	0.0119126	0.0127619		33.0071	-0.000377648	-0.000242356		51.8149	0.00405269	0.00452262		51.8149	0.0115799	0.0111021		30.6621	-6.2692e-05	-0.000116394		30.6621	0.00115651	0.00109396		34.4005	0.000833161	0.000277304
51.8976	0.0121102	0.0129762		33.0475	-0.000376895	-0.000244437		51.8976	0.00399583	0.00445975		51.8976	0.0116085	0.0111341		30.6973	-6.71004e-05	-0.000119305		30.6973	0.0011582	0.00109611		34.4441	0.000835849	0.000279069
51.9804	0.012306	0.0131881		33.088	-0.000376331	-0.00024668		51.9804	0.00393953	0.0043968		51.9804	0.0116328	0.0111618		30.7325	-7.15624e-05	-0.000122246		30.7325	0.00115995	0.00109827		34.4877	0.000838694	0.000280941
52.0631	0.0124996	0.0133972		33.1285	-0.000375959	-0.000249086		52.0631	0.00388381	0.00433384		52.0631	0.0116529	0.0111853		30.7677	-7.60743e-05	-0.000125218		30.7677	0.00116176	0.00110044		34.5313	0.000841689	0.00028292
52.1458	0.0126905	0.0136031		33.1689	-0.000375779	-0.000251655		52.1458	0.00382869	0.00427091		52.1458	0.0116689	0.0112046		30.8029	-8.06317e-05	-0.00012822		30.8029	0.00116361	0.00110261		34.5749	0.000844829	0.000285005
52.2285	0.0128785	0.0138054		33.2094	-0.000375793	-0.000254385		52.2285	0.00377417	0.00420809		52.2285	0.011681	0.0112199		30.8381	-8.52307e-05	-0.000131252		30.8381	0.00116553	0.00110478		34.6185	0.000848112	0.000287195
52.3113	0.013063	0.0140039		33.2499	-0.000375999	-0.000257275		52.3113	0.00372025	0.00414544		52.3113	0.0116894	0.0112312		30.8733	-8.98669e-05	-0.000134316		30.8733	0.00116749	0.00110695		34.6621	0.000851533	0.000289489
52.394	0.0132437	0.0141981		33.2903	-0.000376398	-0.000260321		52.394	0.00366691	0.00408301		52.394	0.0116943	0.0112386		30.9085	-9.45358e-05	-0.000137411		30.9085	0.00116951	0.0011091		34.7057	0.000855088	0.000291884
52.4767	0.0134201	0.0143876		33.3308	-0.000376986	-0.000263519		52.4767	0.00361413	0.00402088		52.4767	0.0116958	0.0112421		30.9437	-9.92332e-05	-0.000140538		30.9437	0.00117158	0.00111125		34.7493	0.000858777	0.000294379
52.5595	0.0135918	0.0145721		33.3713	-0.000377762	-0.000266863		52.5595	0.00356191	0.00395911		52.5595	0.0116941	0.0112419		30.9789	-0.000103954	-0.000143697		30.9789	0.0011737	0.00111338		34.7929	0.000862596	0.00029697
52.6422	0.0137585	0.014751		33.4117	-0.00037872	-0.000270347		52.6422	0.0035102	0.00389775		52.6422	0.0116893	0.0112379		31.0141	-0.000108695	-0.000146889		31.0141	0.00117587	0.0011155		34.8365	0.000866546	0.000299654
52.7249	0.0139196	0.0149241		33.4522	-0.000379857	-0.000273962		52.7249	0.00345899	0.00383686		52.7249	0.0116816	0.0112303		31.0493	-0.000113451	-0.000150113		31.0493	0.00117809	0.0011176		34.8801	0.000870624	0.000302427
52.8077	0.0140748	0.0150907		33.4927	-0.000381167	-0.0002777		52.8077	0.00340824	0.00377647		52.8077	0.0116711	0.0112191		31.0845	-0.000118217	-0.00015337		31.0845	0.00118036	0.00111969		34.9237	0.000874832	0.000305284
52.8904	0.0142237	0.0152506		33.5331	-0.000382642	-0.000281554		52.8904	0.00335792	0.00371661		52.8904	0.011658	0.0112044		31.1197	-0.000122989	-0.000156659		31.1197	0.00118268	0.00112175		34.9673	0.000879168	0.000308222
52.9731	0.0143659	0.0154034		33.5736	-0.000384275	-0.000285512		52.9731	0.00330801	0.0036573		52.9731	0.0116423	0.0111863		31.1549	-0.000127764	-0.00015998		31.1549	0.00118505	0.00112379		35.0109	0.000883635	0.000311236
53.0558	0.014501	0.0155485		33.6141	-0.000386058	-0.000289567		53.0558	0.00325848	0.00359855		53.0558	0.0116241	0.0111648		31.1901	-0.000132537	-0.000163334		31.1901	0.00118746	0.0011258		35.0545	0.000888233	0.00031432
53.1386	0.0146288	0.0156856		33.6545	-0.00038798	-0.000293709		53.1386	0.0032093	0.00354038		53.1386	0.0116034	0.01114		31.2253	-0.000137305	-0.000166719		31.2253	0.00118993	0.00112779		35.0981	0.000892961	0.00031747
53.2213	0.0147488	0.0158145		33.695	-0.000390034	-0.000297928		53.2213	0.00316044	0.0034828		53.2213	0.0115805	0.011112		31.2604	-0.000142065	-0.000170136		31.2604	0.00119243	0.00112975		35.1417	0.000897822	0.00032068
53.304	0.014861	0.0159346		33.7355	-0.000392208	-0.000302213		53.304	0.00311188	0.00342584		53.304	0.0115552	0.0110807		31.2956	-0.000146812	-0.000173585		31.2956	0.00119499	0.00113169		35.1853	0.000902816	0.000323947
53.3868	0.014965	0.0160458		33.7759	-0.000394494	-0.000306553		53.3868	0.0030636	0.00336952		53.3868	0.0115276	0.0110463		31.3308	-0.000151545	-0.000177064		31.3308	0.00119759	0.0011336		35.2289	0.000907944	0.000327264
53.4695	0.0150607	0.0161478		33.8164	-0.00039688	-0.000310937		53.4695	0.00301559	0.00331387		53.4695	0.0114977	0.0110088		31.366	-0.00015626	-0.000180574		31.366	0.00120024	0.00113549		35.2725	0.000913207	0.000330628
53.5522	0.0151479	0.0162404		33.8569	-0.000399357	-0.000315353		53.5522	0.00296783	0.00325894		53.5522	0.0114655	0.0109681		31.4012	-0.000160955	-0.000184114		31.4012	0.00120293	0.00113734		35.3161	0.000918606	0.000334034
53.635	0.0152265	0.0163232		33.8973	-0.000401913	-0.000319789		53.635	0.00292035	0.00320476		53.635	0.0114309	0.0109243		31.4364	-0.000165628	-0.000187683		31.4364	0.00120566	0.00113917		35.3597	0.000924141	0.000337477
53.7177	0.0152964	0.0163962		33.9378	-0.000404537	-0.000324233		53.7177	0.00287313	0.00315139		53.7177	0.0113938	0.0108773		31.4716	-0.000170277	-0.000191282		31.4716	0.00120844	0.00114097		35.4033	0.000929815	0.000340954
53.8004	0.0153575	0.0164593		33.9782	-0.000407219	-0.000328671		53.8004	0.00282621	0.00309886		53.8004	0.0113543	0.0108272		31.5068	-0.000174899	-0.000194909		31.5068	0.00121127	0.00114274		35.4469	0.000935627	0.000344459
53.8831	0.0154098	0.0165122		34.0187	-0.000409946	-0.000333089		53.8831	0.00277958	0.00304722		53.8831	0.0113121	0.0107738		31.542	-0.000179494	-0.000198564		31.542	0.00121413	0.00114448		35.4905	0.000941578	0.00034799
53.9659	0.0154531	0.0165549		34.0592	-0.000412707	-0.000337475		53.9659	0.00273327	0.00299648		53.9659	0.0112674	0.0107173		31.5772	-0.000184059	-0.000202245		31.5772	0.00121704	0.0011462		35.5341	0.000947669	0.000351543
54.0486	0.0154876	0.0165873		34.0996	-0.000415492	-0.000341815		54.0486	0.00268729	0.00294666		54.0486	0.0112198	0.0106575		31.6124	-0.000188594	-0.000205952		31.6124	0.00121999	0.00114789		35.5777	0.000953897	0.000355113
54.1313	0.0155131	0.0166094		34.1401	-0.000418288	-0.000346096		54.1313	0.00264165	0.00289777		54.1313	0.0111695	0.0105945		31.6476	-0.000193096	-0.000209683		31.6476	0.00122297	0.00114956		35.6213	0.000960264	0.000358699
54.2141	0.0155295	0.0166212		34.1806	-0.000421086	-0.000350306		54.2141	0.00259637	0.0028498		54.2141	0.0111163	0.0105283		31.6828	-0.000197566	-0.000213438		31.6828	0.001226	0.00115121		35.6649	0.000966769	0.000362297
54.2968	0.015537	0.0166225		34.221	-0.000423876	-0.000354434		54.2968	0.00255145	0.00280275		54.2968	0.0110601	0.0104588		31.718	-0.000202002	-0.000217215		31.718	0.00122907	0.00115283		35.7084	0.000973412	0.000365905
54.3795	0.0155355	0.0166135		34.2615	-0.000426646	-0.000358468		54.3795	0.0025069	0.0027566		54.3795	0.011001	0.0103861		31.7532	-0.000206404	-0.000221015		31.7532	0.00123217	0.00115443		35.752	0.000980191	0.000369521
54.4623	0.015525	0.0165941		34.302	-0.000429388	-0.000362399		54.4623	0.00246273	0.00271132		54.4623	0.0109389	0.0103102		31.7884	-0.000210771	-0.000224835		31.7884	0.00123531	0.00115602		35.7956	0.000987107	0.000373143
54.545	0.0155055	0.0165643		34.3424	-0.000432091	-0.000366218		54.545	0.00241894	0.00266691		54.545	0.0108738	0.0102311		31.8236	-0.000215103	-0.000228675		31.8236	0.00123849	0.00115759		35.8392	0.000994159	0.000376769
54.6277	0.0154771	0.0165243		34.3829	-0.000434746	-0.000369918		54.6277	0.00237555	0.00262334		54.6277	0.0108057	0.0101489		31.8588	-0.000219399	-0.000232533		31.8588	0.0012417	0.00115914		35.8828	0.00100135	0.000380398
54.7104	0.0154396	0.016474		34.4234	-0.000437343	-0.000373489		54.7104	0.00233257	0.00258059		54.7104	0.0107346	0.0100637		31.894	-0.00022366	-0.00023641		31.894	0.00124495	0.00116069		35.9264	0.00100867	0.000384029
54.7932	0.0153933	0.0164136		34.4638	-0.000439872	-0.000376928		54.7932	0.00228999	0.00253864		54.7932	0.0106605	0.00997549		31.9292	-0.000227887	-0.000240304		31.9292	0.00124822	0.00116223		35.97	0.00101612	0.00038766
54.8759	0.015338	0.016343		34.5043	-0.000442325	-0.000380227		54.8759	0.00224785	0.00249748		54.8759	0.0105836	0.00988453		31.9644	-0.000232079	-0.000244215		31.9644	0.00125153	0.00116376		36.0136	0.00102371	0.000391292
54.9586	0.0152738	0.0162625		34.5448	-0.000444692	-0.000383381		54.9586	0.00220614	0.00245707		54.9586	0.0105039	0.0097909		31.9996	-0.000236238	-0.000248142		31.9996	0.00125487	0.00116528		36.0572	0.00103143	0.000394922
55.0414	0.0152009	0.016172		34.5852	-0.000446965	-0.000386388		55.0414	0.0021649	0.00241741		55.0414	0.0104214	0.00969477		32.0348	-0.000240365	-0.000252084		32.0348	0.00125823	0.00116681		36.1008	0.00103927	0.000398551
55.1241	0.0151191	0.0160716		34.6257	-0.000449136	-0.000389242		55.1241	0.00212413	0.00237848		55.1241	0.0103363	0.00959628		32.07	-0.00024446	-0.000256042		32.07	0.00126163	0.00116833		36.1444	0.00104726	0.000402179
55.2068	0.0150286	0.0159614		34.6662	-0.000451198	-0.000391941		55.2068	0.00208385	0.00234028		55.2068	0.0102487	0.00949562		32.1051	-0.000248525	-0.000260015		32.1051	0.00126505	0.00116987		36.188	0.00105537	0.000405804
55.2896	0.0149295	0.0158415		34.7066	-0.000453142	-0.000394482		55.2896	0.00204409	0.0023028		55.2896	0.0101586	0.00939293		32.1403	-0.000252562	-0.000264003		32.1403	0.00126849	0.00117141		36.2316	0.00106361	0.000409429
55.3723	0.0148218	0.0157119		34.7471	-0.000454964	-0.000396864		55.3723	0.00200487	0.00226602		55.3723	0.0100663	0.00928839		32.1755	-0.000256573	-0.000268005		32.1755	0.00127196	0.00117296		36.2752	0.00107199	0.000413056
55.455	0.0147055	0.0155728		34.7876	-0.000456656	-0.000399083		55.455	0.0019662	0.00222994		55.455	0.00997196	0.00918215		32.2107	-0.000260559	-0.000272021		32.2107	0.00127544	0.00117453		36.3188	0.0010805	0.000416687
55.5377	0.0145809	0.0154242		34.828	-0.000458213	-0.00040114		55.5377	0.00192813	0.00219455		55.5377	0.00987566	0.00907436		32.2459	-0.000264523	-0.00027605		32.2459	0.00127895	0.00117611		36.3624	0.00108914	0.000420327
55.6205	0.014448	0.0152663		34.8685	-0.000459628	-0.000403032		55.6205	0.00189066	0.00215982		55.6205	0.00977758	0.0089652		32.2811	-0.000268467	-0.000280092		32.2811	0.00128248	0.00117772		36.406	0.00109791	0.000423978
55.7032	0.0143071	0.0150993		34.909	-0.000460897	-0.000404758		55.7032	0.00185383	0.00212574		55.7032	0.0096779	0.0088548		32.3163	-0.000272394	-0.000284147		32.3163	0.00128603	0.00117935		36.4496	0.00110682	0.000427646
55.7859	0.0141582	0.0149233		34.9494	-0.000462016	-0.000406319		55.7859	0.00181764	0.00209229		55.7859	0.00957674	0.00874331		32.3515	-0.000276305	-0.000288213		32.3515	0.00128959	0.001181		36.4932	0.00111586	0.000431337
55.8687	0.0140015	0.0147386		34.9899	-0.00046298	-0.000407713		55.8687	0.00178212	0.00205945		55.8687	0.00947424	0.00863089		32.3867	-0.000280205	-0.000292291		32.3867	0.00129317	0.00118269		36.5368	0.00112503	0.000435056
55.9514	0.0138373	0.0145453		35.0303	-0.000463785	-0.000408942		55.9514	0.00174728	0.00202718		55.9514	0.00937052	0.00851764		32.4219	-0.000284095	-0.000296379		32.4219	0.00129676	0.00118441		36.5804	0.00113434	0.000438809
56.0341	0.0136658	0.0143439		35.0708	-0.000464428	-0.000410007		56.0341	0.00171311	0.00199546		56.0341	0.00926565	0.0084037		32.4571	-0.00028798	-0.000300477		32.4571	0.00130037	0.00118617		36.624	0.00114378	0.000442601
56.1169	0.0134873	0.0141345		35.1113	-0.000464907	-0.00041091		56.1169	0.00167962	0.00196425		56.1169	0.00915973	0.00828915		32.4923	-0.000291863	-0.000304585		32.4923	0.00130398	0.00118797		36.6676	0.00115336	0.00044644
56.1996	0.0133018	0.0139176		35.1517	-0.000465219	-0.000411654		56.1996	0.00164682	0.00193354		56.1996	0.00905278	0.00817408		32.5275	-0.000295747	-0.000308702		32.5275	0.00130761	0.00118981		36.7112	0.00116307	0.000450329
56.2823	0.0131098	0.0136935		35.1922	-0.000465361	-0.000412241		56.2823	0.00161471	0.00190328		56.2823	0.00894485	0.00805856		32.5627	-0.000299636	-0.000312827		32.5627	0.00131124	0.0011917		36.7548	0.00117292	0.000454275
56.365	0.0129116	0.0134626		35.2327	-0.000465332	-0.000412675		56.365	0.00158329	0.00187342		56.365	0.00883595	0.00794264		32.5979	-0.000303533	-0.00031696		32.5979	0.00131489	0.00119363		36.7984	0.00118291	0.000458281
56.4478	0.0127073	0.0132253		35.2731	-0.000465131	-0.00041296		56.4478	0.00155256	0.00184391		56.4478	0.00872606	0.00782635		32.6331	-0.000307443	-0.0003211		32.6331	0.00131853	0.00119562		36.842	0.00119303	0.000462354
56.5305	0.0124975	0.0129821		35.3136	-0.000464758	-0.000413102		56.5305	0.00152252	0.0018147		56.5305	0.00861513	0.00770972		32.6683	-0.000311369	-0.000325247		32.6683	0.00132218	0.00119766		36.8856	0.0012033	0.000466496
56.6132	0.0122825	0.0127334		35.3541	-0.000464212	-0.000413105		56.6132	0.00149317	0.00178575		56.6132	0.0085031	0.00759274		32.7035	-0.000315316	-0.000329399		32.7035	0.00132583	0.00119975		36.9292	0.0012137	0.000470711
56.696	0.0120626	0.0124797		35.3945	-0.000463493	-0.000412977		56.696	0.00146451	0.00175702		56.696	0.00838988	0.00747541		32.7387	-0.000319288	-0.000333557		32.7387	0.00132948	0.0012019		36.9728	0.00122424	0.000475
56.7787	0.0118383	0.0122215		35.435	-0.000462604	-0.000412723		56.7787	0.00143651	0.0017285		56.7787	0.00827536	0.00735768		32.7739	-0.000323288	-0.000337719		32.7739	0.00133313	0.00120411		37.0163	0.00123492	0.000479365
56.8614	0.0116099	0.0119593		35.4755	-0.000461544	-0.000412351		56.8614	0.00140917	0.00170018		56.8614	0.00815943	0.00723951		32.8091	-0.000327321	-0.000341884		32.8091	0.00133677	0.00120638		37.0599	0.00124574	0.000483807
56.9442	0.0113778	0.0116936		35.5159	-0.000460318	-0.000411869		56.9442	0.00138248	0.00167207		56.9442	0.00804197	0.00712083		32.8443	-0.00033139	-0.000346052		32.8443	0.00134041	0.00120871		37.1035	0.00125669	0.000488327
57.0269	0.0111424	0.011425		35.5564	-0.000458926	-0.000411286		57.0269	0.00135643	0.00164418		57.0269	0.00792287	0.00700159		32.8795	-0.0003355	-0.000350222		32.8795	0.00134404	0.0012111		37.1471	0.00126778	0.000492926
57.1096	0.0109041	0.011154		35.5969	-0.000457374	-0.00041061		57.1096	0.001331	0.00161655		57.1096	0.00780203	0.00688172		32.9147	-0.000339655	-0.000354393		32.9147	0.00134766	0.00121355		37.1907	0.001279	0.000497602
57.1923	0.0106634	0.0108811		35.6373	-0.000455665	-0.000409849		57.1923	0.00130619	0.00158921		57.1923	0.00767937	0.00676118		32.9498	-0.000343857	-0.000358565		32.9498	0.00135127	0.00121606		37.2343	0.00129035	0.000502356
57.2751	0.0104206	0.010607		35.6778	-0.000453805	-0.000409013		57.2751	0.00128199	0.00156219		57.2751	0.00755485	0.00663996		32.985	-0.00034811	-0.000362738		32.985	0.00135487	0.00121864		37.2779	0.00130183	0.000507185
57.3578	0.0101761	0.010332		35.7183	-0.000451798	-0.00040811		57.3578	0.0012584	0.00153552		57.3578	0.00742842	0.00651806		33.0202	-0.000352418	-0.000366912		33.0202	0.00135846	0.00122129		37.3215	0.00131343	0.000512087
57.4405	0.00993048	0.0100568		35.7587	-0.00044965	-0.000407149		57.4405	0.0012354	0.00150923		57.4405	0.00730009	0.00639552		33.0554	-0.000356784	-0.000371086		33.0554	0.00136203	0.001224		37.3651	0.00132515	0.000517059
57.5233	0.00968413	0.00978196		35.7992	-0.000447368	-0.000406137		57.5233	0.00121299	0.00148333		57.5233	0.00716986	0.00627241		33.0906	-0.000361209	-0.00037526		33.0906	0.00136558	0.00122677		37.4087	0.00133698	0.000522095
57.606	0.00943748	0.00950789		35.8397	-0.000444958	-0.000405085		57.606	0.00119116	0.00145782		57.606	0.00703777	0.00614884		33.1258	-0.000365696	-0.000379435		33.1258	0.00136912	0.00122961		37.4523	0.00134892	0.000527192
57.6887	0.00919098	0.00923512		35.8801	-0.000442425	-0.000404		57.6887	0.00116989	0.00143271		57.6887	0.00690386	0.00602491		33.161	-0.000370248	-0.00038361		33.161	0.00137264	0.00123251		37.4959	0.00136098	0.000532342
57.7715	0.00894505	0.00896412		35.9206	-0.000439777	-0.000402891		57.7715	0.00114917	0.00140801		57.7715	0.00676818	0.00590077		33.1962	-0.000374865	-0.000387785		33.1962	0.00137615	0.00123549		37.5395	0.00137313	0.000537537
57.8542	0.00870013	0.00869535		35.9611	-0.00043702	-0.000401766		57.8542	0.00112897	0.00138372		57.8542	0.00663078	0.00577658		33.2314	-0.00037955	-0.00039196		33.2314	0.00137963	0.00123853		37.5831	0.00138539	0.00054277
57.9369	0.00845664	0.00842927		36.0015	-0.00043416	-0.000400634		57.9369	0.00110928	0.00135985		57.9369	0.00649175	0.00565251		33.2666	-0.000384303	-0.000396137		33.2666	0.0013831	0.00124163		37.6267	0.00139773	0.000548034
58.0196	0.00821501	0.00816628		36.042	-0.000431203	-0.000399503		58.0196	0.00109007	0.0013364		58.0196	0.00635119	0.00552873		33.3018	-0.000389126	-0.000400316		33.3018	0.00138655	0.00124481		37.6703	0.00141017	0.00055332
58.1024	0.00797562	0.00790677		36.0824	-0.000428156	-0.000398383		58.1024	0.00107132	0.0013134		58.1024	0.00620924	0.00540541		33.337	-0.000394018	-0.000404497		33.337	0.00138998	0.00124805		37.7139	0.00142269	0.000558621
58.1851	0.00773886	0.00765108		36.1229	-0.000425026	-0.000397281		58.1851	0.00105301	0.00129086		58.1851	0.00606606	0.00528272		33.3722	-0.00039898	-0.000408682		33.3722	0.00139339	0.00125137		37.7575	0.00143529	0.000563933
58.2678	0.00750507	0.00739953		36.1634	-0.000421817	-0.000396205		58.2678	0.00103513	0.00126881		58.2678	0.00592187	0.00516084		33.4074	-0.000404013	-0.00041287		33.4074	0.00139678	0.00125474		37.8011	0.00144795	0.000569249
58.3506	0.00727457	0.00715239		36.2038	-0.000418536	-0.000395163		58.3506	0.00101765	0.00124726		58.3506	0.0057769	0.00503993		33.4426	-0.000409115	-0.000417064		33.4426	0.00140016	0.00125819		37.8447	0.00146069	0.000574565
58.4333	0.00704759	0.0069099		36.2443	-0.000415189	-0.000394161		58.4333	0.00100058	0.00122623		58.4333	0.00563144	0.00492013		33.4778	-0.000414286	-0.000421263		33.4778	0.00140352	0.00126171		37.8883	0.00147348	0.00057988
58.516	0.00682439	0.00667227		36.2848	-0.000411781	-0.000393206		58.516	0.000983887	0.00120576		58.516	0.00548578	0.0048016		33.513	-0.000419525	-0.000425468		33.513	0.00140686	0.00126529		37.9319	0.00148634	0.000585192
58.5988	0.00660514	0.0064397		36.3252	-0.000408317	-0.000392302		58.5988	0.000967566	0.00118587		58.5988	0.00534025	0.00468446		33.5482	-0.00042483	-0.000429681		33.5482	0.00141018	0.00126894		37.9755	0.00149925	0.000590502
58.6815	0.00639004	0.00621233		36.3657	-0.000404802	-0.000391454		58.6815	0.000951599	0.00116658		58.6815	0.00519517	0.00456882		33.5834	-0.0004302	-0.000433901		33.5834	0.00141349	0.00127265		38.0191	0.00151221	0.000595811
58.7642	0.00617923	0.0059903		36.4062	-0.00040124	-0.000390663		58.7642	0.000935962	0.00114792		58.7642	0.00505085	0.00445475		33.6186	-0.000435633	-0.000438131		33.6186	0.00141678	0.00127644		38.0627	0.00152523	0.00060112
58.8469	0.00597284	0.00577371		36.4466	-0.000397634	-0.000389932		58.8469	0.000920628	0.00112992		58.8469	0.0049076	0.00434233		33.6538	-0.000441127	-0.00044237		33.6538	0.00142005	0.00128028		38.1063	0.00153829	0.000606432
58.9297	0.00577099	0.00556263		36.4871	-0.000393988	-0.000389261		58.9297	0.000905563	0.00111259		58.9297	0.00476571	0.00423161		33.689	-0.000446678	-0.000446619		33.689	0.00142331	0.0012842		38.1499	0.00155141	0.000611749
59.0124	0.00557377	0.00535711		36.5276	-0.000390305	-0.000388652		59.0124	0.000890729	0.00109594		59.0124	0.00462545	0.00412264		33.7242	-0.000452284	-0.00045088		33.7242	0.00142655	0.00128818		38.1935	0.00156458	0.000617074
59.0951	0.00538128	0.00515719		36.568	-0.000386589	-0.000388103		59.0951	0.000876086	0.00107998		59.0951	0.00448711	0.00401541		33.7593	-0.000457943	-0.000455154		33.7593	0.00142978	0.00129222		38.2371	0.00157779	0.00062241
59.1779	0.00519355	0.00496289		36.6085	-0.000382842	-0.000387613		59.1779	0.000861591	0.00106468		59.1779	0.00435091	0.00390994		33.7945	-0.000463651	-0.000459441		33.7945	0.00143299	0.00129632		38.2807	0.00159107	0.00062776
59.2606	0.00501063	0.00477421		36.649	-0.000379067	-0.000387181		59.2606	0.000847197	0.00105001		59.2606	0.00421707	0.00380622		33.8297	-0.000469405	-0.000463742		33.8297	0.00143618	0.00130049		38.3243	0.0016044	0.000633127
59.3433	0.0048325	0.00459112		36.6894	-0.000375268	-0.000386805		59.3433	0.000832852	0.00103592		59.3433	0.00408578	0.00370425		33.8649	-0.000475202	-0.000468058		33.8649	0.00143936	0.00130472		38.3678	0.00161778	0.000638513
59.4261	0.00465912	0.00441362		36.7299	-0.000371446	-0.000386483		59.4261	0.000818504	0.00102235		59.4261	0.00395721	0.00360402		33.9001	-0.00048104	-0.000472389		33.9001	0.00144253	0.00130901		38.4114	0.00163123	0.000643923
59.5088	0.00449044	0.00424166		36.7704	-0.000367606	-0.000386213		59.5088	0.000804103	0.00100924		59.5088	0.00383145	0.00350549		33.9353	-0.000486913	-0.000476736		33.9353	0.00144569	0.00131335		38.455	0.00164474	0.000649358
59.5915	0.00432639	0.00407523		36.8108	-0.000363749	-0.000385991		59.5915	0.000789603	0.0009965		59.5915	0.00370861	0.00340867		33.9705	-0.000492819	-0.0004811		33.9705	0.00144882	0.00131776		38.4986	0.00165831	0.000654823
59.6743	0.0041669	0.00391425		36.8513	-0.000359878	-0.000385814		59.6743	0.000774963	0.000984068		59.6743	0.00358873	0.00331353		34.0057	-0.000498755	-0.000485481		34.0057	0.00145195	0.00132221		38.5422	0.00167194	0.000660322
59.757	0.0040119	0.00375868		36.8918	-0.000355996	-0.000385678		59.757	0.000760147	0.000971864		59.757	0.00347185	0.00322005		34.0409	-0.000504717	-0.00048988		34.0409	0.00145506	0.00132672		38.5858	0.00168565	0.000665858
59.8397	0.00386133	0.00360845		36.9322	-0.000352105	-0.00038558		59.8397	0.000745126	0.000959808		59.8397	0.00335797	0.00312822		34.0761	-0.000510701	-0.000494298		34.0761	0.00145817	0.00133129		38.6294	0.00169942	0.000671435
59.9224	0.00371517	0.00346348		36.9727	-0.000348207	-0.000385515		59.9224	0.000729876	0.000947821		59.9224	0.00324708	0.00303802		34.1113	-0.000516704	-0.000498734		34.1113	0.00146126	0.0013359		38.673	0.00171327	0.000677056
60.0052	0.00357337	0.00332371		37.0132	-0.000344303	-0.00038548		60.0052	0.000714378	0.000935824		60.0052	0.00313918	0.00294945		34.1465	-0.000522721	-0.00050319		34.1465	0.00146433	0.00134055		38.7166	0.0017272	0.000682725
60.0879	0.0034359	0.00318904		37.0536	-0.000340394	-0.00038547		60.0879	0.000698617	0.000923746		60.0879	0.00303423	0.00286253		34.1817	-0.00052875	-0.000507666		34.1817	0.0014674	0.00134525		38.7602	0.00174121	0.000688444
60.1706	0.00330275	0.00305939		37.0941	-0.000336482	-0.00038548		60.1706	0.000682579	0.000911526		60.1706	0.00293222	0.00277728		34.2169	-0.000534785	-0.000512163		34.2169	0.00147045	0.00135		38.8038	0.0017553	0.000694216
60.2534	0.00317388	0.00293466		37.1345	-0.000332568	-0.000385505		60.2534	0.000666254	0.000899115		60.2534	0.00283311	0.00269371		34.2521	-0.000540823	-0.00051668		34.2521	0.0014735	0.00135478		38.8474	0.00176946	0.000700044
60.3361	0.00304928	0.00281479		37.175	-0.00032865	-0.00038554		60.3361	0.000649633	0.000886478		60.3361	0.00273689	0.00261185		34.2873	-0.000546861	-0.000521219		34.2873	0.00147653	0.0013596		38.891	0.00178371	0.00070593
60.4188	0.00292894	0.00269968		37.2155	-0.000324731	-0.000385581		60.4188	0.000632713	0.00087359		60.4188	0.00264355	0.00253175		34.3225	-0.000552893	-0.000525781		34.3225	0.00147955	0.00136446		38.9346	0.00179804	0.000711876
60.5016	0.00281285	0.0025893		37.2559	-0.000320808	-0.000385623		60.5016	0.000615494	0.000860443		60.5016	0.00255307	0.00245343		34.3577	-0.000558917	-0.000530366		34.3577	0.00148256	0.00136934		38.9782	0.00181244	0.000717885
60.5843	0.00270098	0.0024836		37.2964	-0.000316882	-0.000385659		60.5843	0.000597985	0.000847041		60.5843	0.00246542	0.00237692		34.3929	-0.000564929	-0.000534975		34.3929	0.00148556	0.00137426		39.0218	0.00182691	0.000723958
60.667	0.00259333	0.00238256		37.3369	-0.000312951	-0.000385685		60.667	0.000580198	0.000833392		60.667	0.00238057	0.00230225		34.4281	-0.000570924	-0.00053961		34.4281	0.00148855	0.0013792		39.0654	0.00184145	0.000730099
60.7497	0.00248987	0.00228614		37.3773	-0.000309014	-0.000385697		60.7497	0.000562149	0.000819506		60.7497	0.00229846	0.00222947		34.4633	-0.000576901	-0.000544271		34.4633	0.00149153	0.00138416		39.109	0.00185606	0.000736311
60.8325	0.00239055	0.00219431		37.4178	-0.000305069	-0.000385688		60.8325	0.000543855	0.000805393		60.8325	0.00221904	0.0021586		34.4985	-0.000582854	-0.000548958		34.4985	0.00149449	0.00138914		39.1526	0.00187073	0.000742597
60.9152	0.00229534	0.00210704		37.4583	-0.000301115	-0.000385656		60.9152	0.000525333	0.000791056		60.9152	0.00214223	0.0020897		34.5337	-0.000588782	-0.000553674		34.5337	0.00149745	0.00139414		39.1962	0.00188546	0.000748962
60.9979	0.0022042	0.00202429		37.4987	-0.000297149	-0.000385597		60.9979	0.000506602	0.000776498		60.9979	0.00206798	0.00202282		34.5689	-0.000594681	-0.000558419		34.5689	0.0015004	0.00139915		39.2398	0.00190024	0.00075541
61.0807	0.00211707	0.00194603		37.5392	-0.000293169	-0.000385505		61.0807	0.000487681	0.000761721		61.0807	0.00199624	0.00195799		34.604	-0.000600547	-0.000563194		34.604	0.00150334	0.00140417		39.2834	0.00191507	0.000761947
61.1634	0.00203391	0.0018722		37.5797	-0.000289172	-0.000385378		61.1634	0.000468589	0.000746729		61.1634	0.00192694	0.00189526		34.6392	-0.000606379	-0.000568		34.6392	0.00150627	0.00140921		39.327	0.00192994	0.000768575
61.2461	0.00195465	0.00180275		37.6201	-0.000285157	-0.000385211		61.2461	0.000449351	0.000731535		61.2461	0.00186006	0.00183467		34.6744	-0.000612174	-0.000572837		34.6744	0.00150918	0.00141424		39.3706	0.00194486	0.0007753
61.3289	0.00187923	0.0017376		37.6606	-0.000281118	-0.000385002		61.3289	0.000429992	0.000716159		61.3289	0.00179557	0.00177625		34.7096	-0.000617929	-0.000577706		34.7096	0.00151209	0.00141928		39.4142	0.00195981	0.000782126
61.4116	0.00180758	0.00167664		37.7011	-0.000277054	-0.000384747		61.4116	0.000410548	0.000700628		61.4116	0.00173346	0.00172005		34.7448	-0.000623641	-0.000582609		34.7448	0.00151499	0.00142432		39.4578	0.00197481	0.000789058
61.4943	0.00173965	0.00161973		37.7415	-0.00027296	-0.000384444		61.4943	0.00039106	0.000684978		61.4943	0.00167372	0.00166608		34.78	-0.000629309	-0.000587546		34.78	0.00151788	0.00142935		39.5014	0.00198986	0.000796101
61.577	0.00167536	0.00156673		37.782	-0.000268831	-0.000384092		61.577	0.000371573	0.000669249		61.577	0.00161634	0.00161438		34.8152	-0.00063493	-0.000592517		34.8152	0.00152076	0.00143438		39.545	0.00200494	0.000803261
61.6598	0.00161463	0.00151747		37.8225	-0.000264663	-0.000383689		61.6598	0.000352142	0.000653489		61.6598	0.00156129	0.00156492		34.8504	-0.000640502	-0.000597523		34.8504	0.00152362	0.0014394		39.5886	0.00202007	0.000810543
61.7425	0.00155734	0.00147176		37.8629	-0.000260452	-0.000383234		61.7425	0.000332822	0.000637751		61.7425	0.00150855	0.00151769		34.8856	-0.000646024	-0.000602565		34.8856	0.00152648	0.0014444		39.6322	0.00203524	0.000817952
61.8252	0.00150338	0.0014294		37.9034	-0.000256194	-0.000382728		61.8252	0.000313676	0.000622089		61.8252	0.00145808	0.00147267		34.9208	-0.000651494	-0.000607644		34.9208	0.00152933	0.00144939		39.6757	0.00205047	0.000825495
61.908	0.00145262	0.0013902		37.9439	-0.000251884	-0.00038217		61.908	0.000294764	0.000606556		61.908	0.00140984	0.00142982		34.956	-0.00065691	-0.000612758		34.956	0.00153216	0.00145436		39.7193	0.00206575	0.000833177
61.9907	0.00140496	0.00135394		37.9843	-0.00024752	-0.000381559		61.9907	0.000276151	0.000591204		61.9907	0.0013638	0.00138908		34.9912	-0.000662272	-0.00061791		34.9912	0.00153499	0.00145931		39.7629	0.00208108	0.000841001
62.0734	0.00136024	0.00132042		38.0248	-0.000243099	-0.000380898		62.0734	0.000257898	0.000576078		62.0734	0.00131992	0.00135039		35.0264	-0.000667577	-0.000623099		35.0264	0.0015378	0.00146424		39.8065	0.00209647	0.000848974
62.1562	0.00131836	0.00128947		38.0653	-0.000238617	-0.000380186		62.1562	0.000240067	0.000561219		62.1562	0.00127816	0.00131365		35.0616	-0.000672826	-0.000628324		35.0616	0.0015406	0.00146914		39.8501	0.00211193	0.000857098
62.2389	0.00127915	0.0012609		38.1057	-0.000234075	-0.000379425		62.2389	0.00022271	0.00054666		62.2389	0.00123846	0.00127876		35.0968	-0.000678017	-0.000633587		35.0968	0.00154339	0.00147401		39.8937	0.00212747	0.000865379
62.3216	0.00124249	0.00123455		38.1462	-0.000229468	-0.000378616		62.3216	0.000205874	0.00053243		62.3216	0.00120077	0.00124562		35.132	-0.000683151	-0.000638885		35.132	0.00154616	0.00147885		39.9373	0.00214308	0.000873819
62.4043	0.00120825	0.00121028		38.1866	-0.000224798	-0.000377761		62.4043	0.0001896	0.000518556		62.4043	0.00116501	0.00121409		35.1672	-0.000688228	-0.000644219		35.1672	0.00154893	0.00148365		39.9809	0.00215877	0.00088242
62.4871	0.00117626	0.00118794		38.2271	-0.000220063	-0.000376862		62.4871	0.000173927	0.00050506		62.4871	0.00113109	0.00118406		35.2024	-0.000693246	-0.000649587		35.2024	0.00155167	0.00148842		40.0245	0.00217455	0.000891184
62.5698	0.0011464	0.00116742		38.2676	-0.000215262	-0.000375919		62.5698	0.000158892	0.000491957		62.5698	0.00109892	0.00115541		35.2376	-0.000698207	-0.000654989		35.2376	0.0015544	0.00149315		40.0681	0.00219042	0.00090011
62.6525	0.00111852	0.00114858		38.308	-0.000210397	-0.000374935		62.6525	0.000144528	0.000479259		62.6525	0.00106837	0.00112801		35.2728	-0.000703112	-0.000660423		35.2728	0.00155711	0.00149784		40.1117	0.00220639	0.000909198
62.7353	0.00109247	0.0011313		38.3485	-0.000205468	-0.00037391		62.7353	0.00013087	0.000466964		62.7353	0.00103934	0.00110176		35.308	-0.00070796	-0.000665889		35.308	0.0015598	0.00150248		40.1553	0.00222247	0.000918445
62.818	0.00106809	0.00111544		38.389	-0.000200477	-0.000372847		62.818	0.000117948	0.000455065		62.818	0.0010117	0.00107655		35.3432	-0.000712754	-0.000671386		35.3432	0.00156247	0.00150709		40.1989	0.00223866	0.000927847
62.9007	0.00104525	0.00110088		38.4294	-0.000195426	-0.000371748		62.9007	0.000105787	0.000443549		62.9007	0.000985314	0.00105229		35.3784	-0.000717494	-0.000676913		35.3784	0.00156513	0.00151164		40.2425	0.00225496	0.000937396
62.9835	0.00102377	0.00108749		38.4699	-0.000190319	-0.000370613		62.9835	9.44003e-05	0.0004324		62.9835	0.000960068	0.00102887		35.4136	-0.000722182	-0.000682468		35.4136	0.00156776	0.00151615		40.2861	0.00227138	0.000947086
63.0662	0.00100349	0.00107517		38.5104	-0.000185157	-0.000369445		63.0662	8.3795e-05	0.000421603		63.0662	0.000935835	0.00100621		35.4487	-0.000726821	-0.00068805		35.4487	0.00157036	0.00152062		40.3297	0.00228793	0.000956906
63.1489	0.000984232	0.00106381		38.5508	-0.000179943	-0.000368245		63.1489	7.39672e-05	0.000411144		63.1489	0.000912502	0.000984229		35.4839	-0.000731412	-0.000693658		35.4839	0.00157295	0.00152503		40.3733	0.0023046	0.000966847
63.2316	0.000965817	0.00105332		38.5913	-0.000174682	-0.000367015		63.2316	6.49106e-05	0.000401012		63.2316	0.000889975	0.000962861		35.5191	-0.000735958	-0.000699291		35.5191	0.00157551	0.0015294		40.4169	0.0023214	0.000976897
63.3144	0.000948076	0.00104362		38.6318	-0.000169376	-0.000365757		63.3144	5.66153e-05	0.000391197		63.3144	0.000868184	0.000942053		35.5543	-0.000740462	-0.000704948		35.5543	0.00157804	0.00153371		40.4605	0.00233833	0.000987045
63.3971	0.000930859	0.00103465		38.6722	-0.00016403	-0.000364472		63.3971	4.90714e-05	0.000381688		63.3971	0.000847075	0.000921767		35.5895	-0.000744927	-0.000710628		35.5895	0.00158055	0.00153797		40.5041	0.0023554	0.000997279
63.4798	0.000914043	0.00102633		38.7127	-0.000158648	-0.000363162		63.4798	4.22701e-05	0.000372479		63.4798	0.000826615	0.000901979		35.6247	-0.000749356	-0.000716329		35.6247	0.00158304	0.00154218		40.5477	0.00237259	0.00100759
63.5626	0.000897533	0.00101862		38.7532	-0.000153233	-0.000361828		63.5626	3.61997e-05	0.000363561		63.5626	0.000806788	0.000882678		35.6599	-0.000753753	-0.000722051		35.6599	0.0015855	0.00154634		40.5913	0.00238993	0.00101796
63.6453	0.000881262	0.00101147		38.7936	-0.000147791	-0.000360473		63.6453	3.08483e-05	0.000354926		63.6453	0.000787599	0.000863855		35.6951	-0.000758121	-0.000727791		35.6951	0.00158794	0.00155045		40.6349	0.00240739	0.00102838
63.728	0.000865191	0.00100486		38.8341	-0.000142325	-0.000359097		63.728	2.62002e-05	0.000346566		63.728	0.000769069	0.000845514		35.7303	-0.000762464	-0.000733549		35.7303	0.00159035	0.00155451		40.6785	0.00242498	0.00103885
63.8108	0.000849314	0.000998746		38.8746	-0.000136841	-0.000357701		63.8108	2.22398e-05	0.00033847		63.8108	0.000751229	0.000827665		35.7655	-0.000766786	-0.000739324		35.7655	0.00159273	0.00155852		40.7221	0.0024427	0.00104935
63.8935	0.00083365	0.000993107		38.915	-0.000131342	-0.000356286		63.8935	1.89473e-05	0.00033063		63.8935	0.000734117	0.000810331		35.8007	-0.000771091	-0.000745112		35.8007	0.00159509	0.00156247		40.7657	0.00246055	0.00105987
63.9762	0.000818237	0.000987913		38.9555	-0.000125834	-0.000354851		63.9762	1.63024e-05	0.000323042		63.9762	0.00071777	0.000793546		35.8359	-0.000775383	-0.000750913		35.8359	0.00159743	0.00156639		40.8093	0.00247851	0.00107042
64.0589	0.000803128	0.000983141		38.996	-0.000120321	-0.000353398		64.0589	1.42805e-05	0.000315709		64.0589	0.000702225	0.000777358		35.8711	-0.000779666	-0.000756725		35.8711	0.00159974	0.00157025		40.8529	0.00249659	0.00108098
64.1417	0.00078839	0.000978765		39.0364	-0.000114807	-0.000351926		64.1417	1.28561e-05	0.00030864		64.1417	0.000687523	0.000761829		35.9063	-0.000783946	-0.000762546		35.9063	0.00160203	0.00157407		40.8965	0.00251479	0.00109154
64.2244	0.000774114	0.000974763		39.0769	-0.000109297	-0.000350434		64.2244	1.20033e-05	0.000301849		64.2244	0.000673705	0.000747035		35.9415	-0.000788225	-0.000768374		35.9415	0.0016043	0.00157785		40.9401	0.00253309	0.00110211
64.3071	0.000760419	0.000971099		39.1173	-0.000103795	-0.000348922		64.3071	1.16973e-05	0.000295348		64.3071	0.000660816	0.000733059		35.9767	-0.000792508	-0.000774208		35.9767	0.00160654	0.00158158		40.9837	0.0025515	0.00111267
64.3899	0.000747453	0.000967734		39.1578	-9.83063e-05	-0.00034739		64.3899	1.19118e-05	0.000289145		64.3899	0.000648898	0.000719983		36.0119	-0.000796801	-0.000780046		36.0119	0.00160876	0.00158528		41.0272	0.00257	0.00112323
64.4726	0.000735384	0.000964622		39.1983	-9.28341e-05	-0.000345835		64.4726	1.26179e-05	0.000283243		64.4726	0.000637985	0.000707882		36.0471	-0.000801106	-0.000785886		36.0471	0.00161096	0.00158895		41.0708	0.0025886	0.00113379
64.5553	0.000724389	0.000961724		39.2387	-8.73832e-05	-0.000344257		64.5553	1.3784e-05	0.000277643		64.5553	0.000628099	0.000696822		36.0823	-0.000805428	-0.000791727		36.0823	0.00161314	0.00159258		41.1144	0.00260728	0.00114434
64.6381	0.000714645	0.000959004		39.2792	-8.19572e-05	-0.000342653		64.6381	1.53784e-05	0.000272345		64.6381	0.000619246	0.000686845		36.1175	-0.000809772	-0.000797565		36.1175	0.00161529	0.00159618		41.158	0.00262605	0.00115488
64.7208	0.000706325	0.000956434		39.3197	-7.656e-05	-0.000341022		64.7208	1.73711e-05	0.000267351		64.7208	0.000611406	0.000677971		36.1527	-0.00081414	-0.000803401		36.1527	0.00161743	0.00159976		41.2016	0.00264489	0.00116543
64.8035	0.000699593	0.000953991		39.3601	-7.11949e-05	-0.000339361		64.8035	1.97356e-05	0.000262668		64.8035	0.000604543	0.000670195		36.1879	-0.000818538	-0.000809231		36.1879	0.00161955	0.00160332		41.2452	0.00266381	0.00117597
64.8862	0.000694591	0.000951665		39.4006	-6.58651e-05	-0.000337669		64.8862	2.24523e-05	0.000258308		64.8862	0.000598607	0.000663486		36.2231	-0.000822969	-0.000815054		36.2231	0.00162166	0.00160686		41.2888	0.00268279	0.00118652
64.969	0.000691427	0.000949453		39.4411	-6.05733e-05	-0.000335941		64.969	2.55071e-05	0.000254288		64.969	0.000593552	0.000657787		36.2582	-0.000827436	-0.000820867		36.2582	0.00162374	0.00161038		41.3324	0.00270184	0.00119709
65.0517	0.000690173	0.000947361		39.4815	-5.53218e-05	-0.000334176		65.0517	2.88876e-05	0.000250624		65.0517	0.000589335	0.000653013		36.2934	-0.000831942	-0.000826669		36.2934	0.00162581	0.0016139		41.376	0.00272094	0.00120767
65.1344	0.00069087	0.0009454		39.522	-5.01125e-05	-0.00033237		65.1344	3.25814e-05	0.00024734		65.1344	0.000585923	0.000649055		36.3286	-0.000836491	-0.000832459		36.3286	0.00162786	0.0016174		41.4196	0.0027401	0.00121828
65.2172	0.000693527	0.000943588		39.5625	-4.4947e-05	-0.00033052		65.2172	3.65734e-05	0.000244464		65.2172	0.000583284	0.000645789		36.3638	-0.000841086	-0.000838234		36.3638	0.0016299	0.00162091		41.4632	0.00275931	0.00122892
65.2999	0.000698121	0.000941941		39.6029	-3.98261e-05	-0.000328621		65.2999	4.08425e-05	0.000242024		65.2999	0.000581392	0.000643084		36.399	-0.00084573	-0.000843993		36.399	0.00163192	0.00162441		41.5068	0.00277857	0.00123961
65.3826	0.000704595	0.00094048		39.6434	-3.47505e-05	-0.000326669		65.3826	4.53636e-05	0.000240041		65.3826	0.000580223	0.000640799		36.4342	-0.000850424	-0.000849735		36.4342	0.00163393	0.00162792		41.5504	0.00279787	0.00125034
65.4654	0.000712851	0.000939215		39.6839	-2.972e-05	-0.00032466		65.4654	5.01067e-05	0.00023853		65.4654	0.000579752	0.000638792		36.4694	-0.000855172	-0.000855459		36.4694	0.00163592	0.00163143		41.594	0.00281721	0.00126112
65.5481	0.000722743	0.00093815		39.7243	-2.47342e-05	-0.000322589		65.5481	5.50363e-05	0.0002375		65.5481	0.00057995	0.000636924		36.5046	-0.000859976	-0.000861164		36.5046	0.0016379	0.00163495		41.6376	0.00283659	0.00127196
65.6308	0.000734087	0.000937276		39.7648	-1.97924e-05	-0.000320451		65.6308	6.01106e-05	0.00023695		65.6308	0.000580785	0.000635066		36.5398	-0.000864839	-0.000866849		36.5398	0.00163987	0.00163848		41.6812	0.00285601	0.00128287
65.7135	0.000746669	0.00093658		39.8053	-1.48935e-05	-0.00031824		65.7135	6.52812e-05	0.000236875		65.7135	0.000582208	0.000633106		36.575	-0.000869761	-0.000872514		36.575	0.00164182	0.00164203		41.7248	0.00287546	0.00129385
65.7963	0.000760251	0.000936053		39.8457	-1.00362e-05	-0.000315953		65.7963	7.04939e-05	0.000237271		65.7963	0.000584158	0.000630955		36.6102	-0.000874745	-0.000878159		36.6102	0.00164377	0.0016456		41.7684	0.00289494	0.0013049
65.879	0.000774591	0.000935687		39.8862	-5.21885e-06	-0.000313584		65.879	7.56906e-05	0.000238125		65.879	0.00058656	0.000628545		36.6454	-0.000879793	-0.000883785		36.6454	0.0016457	0.00164918		41.812	0.00291445	0.00131603
65.9617	0.000789443	0.000935469		39.9267	-4.39884e-07	-0.000311128		65.9617	8.08129e-05	0.000239425		65.9617	0.000589323	0.000625831		36.6806	-0.000884905	-0.000889391		36.6806	0.00164762	0.00165279		41.8556	0.00293398	0.00132724
66.0445	0.000804569	0.000935381		39.9671	4.30261e-06	-0.000308581		66.0445	8.58053e-05	0.000241153		66.0445	0.00059235	0.000622784		36.7158	-0.000890083	-0.000894978		36.7158	0.00164953	0.00165642		41.8992	0.00295354	0.00133854
66.1272	0.000819745	0.000935394		40.0076	9.0108e-06	-0.000305937		66.1272	9.0619e-05	0.000243284		66.1272	0.000595537	0.000619393		36.751	-0.000895327	-0.000900548		36.751	0.00165142	0.00166008		41.9428	0.00297313	0.00134994
66.2099	0.000834763	0.000935473		40.0481	1.36872e-05	-0.000303193		66.2099	9.52138e-05	0.000245791		66.2099	0.000598785	0.000615654		36.7862	-0.000900638	-0.000906101		36.7862	0.0016533	0.00166377		41.9864	0.00299274	0.00136143
66.2927	0.000849423	0.000935574		40.0885	1.83344e-05	-0.000300343		66.2927	9.95594e-05	0.000248636		66.2927	0.000602	0.000611567		36.8214	-0.000906017	-0.000911638		36.8214	0.00165518	0.00166749		42.03	0.00301237	0.00137303
66.3754	0.000863531	0.00093564		40.129	2.29558e-05	-0.000297383		66.3754	0.000103634	0.000251776		66.3754	0.000605103	0.000607144		36.8566	-0.000911463	-0.000917162		36.8566	0.00165704	0.00167124		42.0736	0.00303204	0.00138473
66.4581	0.00087691	0.000935607		40.1694	2.75549e-05	-0.000294308		66.4581	0.000107424	0.000255164		66.4581	0.000608037	0.000602409		36.8918	-0.000916977	-0.000922673		36.8918	0.00165888	0.00167502		42.1172	0.00305173	0.00139654
66.5408	0.000889405	0.000935415		40.2099	3.21354e-05	-0.000291114		66.5408	0.000110923	0.000258754		66.5408	0.000610768	0.000597405		36.927	-0.000922558	-0.000928173		36.927	0.00166072	0.00167884		42.1608	0.00307146	0.00140848
66.6236	0.000900896	0.000935013		40.2504	3.67013e-05	-0.000287797		66.6236	0.00011413	0.000262499		66.6236	0.000613288	0.000592181		36.9622	-0.000928206	-0.000933664		36.9622	0.00166255	0.00168269		42.2044	0.00309122	0.00142053
66.7063	0.000911298	0.000934357		40.2908	4.12567e-05	-0.000284351		66.7063	0.000117043	0.000266359		66.7063	0.000615603	0.000586797		36.9974	-0.000933921	-0.000939149		36.9974	0.00166437	0.00168658		42.248	0.00311102	0.00143271
66.789	0.00092056	0.000933411		40.3313	4.58058e-05	-0.000280771		66.789	0.000119665	0.000270298		66.789	0.000617726	0.000581324		37.0326	-0.000939701	-0.000944629		37.0326	0.00166617	0.0016905		42.2916	0.00313086	0.00144503
66.8718	0.000928663	0.000932139		40.3718	5.03529e-05	-0.000277055		66.8718	0.000122003	0.000274282		66.8718	0.00061968	0.000575848		37.0678	-0.000945545	-0.000950107		37.0678	0.00166797	0.00169446		42.3351	0.00315074	0.0014575
66.9545	0.000935621	0.000930508		40.4122	5.49027e-05	-0.000273196		66.9545	0.000124067	0.000278283		66.9545	0.000621501	0.000570472		37.1029	-0.000951453	-0.000955585		37.1029	0.00166977	0.00169846		42.3787	0.00317066	0.00147011
67.0372	0.000941483	0.000928494		40.4527	5.94602e-05	-0.000269191		67.0372	0.000125874	0.000282275		67.0372	0.000623239	0.0005653		37.1381	-0.000957422	-0.000961066		37.1381	0.00167156	0.00170248		42.4223	0.00319062	0.00148289
67.12	0.000946338	0.000926075		40.4932	6.403e-05	-0.000265037		67.12	0.000127446	0.000286231		67.12	0.000624961	0.000560438		37.1733	-0.000963451	-0.000966551		37.1733	0.00167334	0.00170654		42.4659	0.00321063	0.00149584
67.2027	0.000950306	0.000923237		40.5336	6.86172e-05	-0.000260728		67.2027	0.000128809	0.000290121		67.2027	0.000626751	0.000555992		37.2085	-0.000969536	-0.000972044		37.2085	0.00167512	0.00171064		42.5095	0.00323069	0.00150897
67.2854	0.000953523	0.000919972		40.5741	7.32268e-05	-0.000256263		67.2854	0.000129985	0.000293905		67.2854	0.000628712	0.000552065		37.2437	-0.000975676	-0.000977547		37.2437	0.00167691	0.00171476		42.5531	0.00325079	0.00152229
67.3681	0.000956127	0.000916286		40.6146	7.78639e-05	-0.000251637		67.3681	0.000130991	0.000297542		67.3681	0.000630953	0.000548759		37.2789	-0.000981867	-0.000983062		37.2789	0.00167869	0.00171892		42.5967	0.00327093	0.00153581
67.4509	0.000958252	0.000912205		40.655	8.25338e-05	-0.000246848		67.4509	0.000131843	0.000300992		67.4509	0.000633581	0.000546179		37.3141	-0.000988108	-0.000988592		37.3141	0.00168048	0.0017231		42.6403	0.00329113	0.00154955
67.5336	0.000960027	0.000907771		40.6955	8.72414e-05	-0.000241893		67.5336	0.000132553	0.000304221		67.5336	0.000636685	0.000544432		37.3493	-0.000994394	-0.000994139		37.3493	0.00168227	0.00172732		42.6839	0.00331138	0.00156351
67.6163	0.000961579	0.000903044		40.736	9.19912e-05	-0.000236767		67.6163	0.00013313	0.000307204		67.6163	0.000640328	0.000543616		37.3845	-0.00100072	-0.000999705		37.3845	0.00168406	0.00173157		42.7275	0.00333168	0.0015777
67.6991	0.000963035	0.000898101		40.7764	9.67882e-05	-0.000231469		67.6991	0.000133582	0.000309922		67.6991	0.000644545	0.000543817		37.4197	-0.00100709	-0.00100529		37.4197	0.00168587	0.00173584		42.7711	0.00335203	0.00159214
67.7818	0.000964521	0.000893036		40.8169	0.000101637	-0.000225995		67.7818	0.000133914	0.000312363		67.7818	0.000649348	0.000545099		37.4549	-0.0010135	-0.00101091		37.4549	0.00168769	0.00174014		42.8147	0.00337244	0.00160684
67.8645	0.000966144	0.000887954		40.8574	0.000106543	-0.000220343		67.8645	0.000134135	0.000314516		67.8645	0.000654739	0.000547502		37.4901	-0.00101994	-0.00101654		37.4901	0.00168952	0.00174447		42.8583	0.00339291	0.0016218
67.9473	0.000967997	0.000882963		40.8978	0.00011151	-0.000214509		67.9473	0.000134252	0.000316376		67.9473	0.000660712	0.000551034		37.5253	-0.00102641	-0.00102221		37.5253	0.00169136	0.00174883		42.9019	0.00341345	0.00163704
68.03	0.000970149	0.000878151		40.9383	0.000116544	-0.000208492		68.03	0.000134275	0.000317936		68.03	0.000667265	0.000555673		37.5605	-0.00103291	-0.00102791		37.5605	0.00169322	0.00175321		42.9455	0.00343407	0.00165257
68.1127	0.000972653	0.000873596		40.9788	0.00012165	-0.000202289		68.1127	0.000134215	0.000319191		68.1127	0.000674395	0.000561375		37.5957	-0.00103943	-0.00103364		37.5957	0.00169509	0.00175761		42.9891	0.00345476	0.0016684
68.1954	0.000975542	0.000869342		41.0192	0.000126832	-0.000195898		68.1954	0.000134084	0.000320139		68.1954	0.000682094	0.000568066		37.6309	-0.00104598	-0.0010394		37.6309	0.00169699	0.00176204		43.0327	0.00347554	0.00168453
68.2782	0.000978833	0.000865425		41.0597	0.000132097	-0.000189318		68.2782	0.00013389	0.000320777		68.2782	0.000690353	0.000575661		37.6661	-0.00105254	-0.0010452		37.6661	0.00169891	0.0017665		43.0763	0.00349642	0.00170097
68.3609	0.000982533	0.000861869		41.1002	0.000137449	-0.00018255		68.3609	0.000133642	0.000321105		68.3609	0.000699157	0.000584064		37.7013	-0.00105912	-0.00105104		37.7013	0.00170085	0.00177097		43.1199	0.0035174	0.00171773
68.4436	0.000986632	0.000858695		41.1406	0.000142893	-0.000175592		68.4436	0.000133345	0.000321125		68.4436	0.000708486	0.000593182		37.7365	-0.00106572	-0.00105692		37.7365	0.00170282	0.00177547		43.1635	0.0035385	0.00173482
68.5264	0.00099111	0.000855915		41.1811	0.000148433	-0.000168445		68.5264	0.000133011	0.000320841		68.5264	0.000718308	0.000602924		37.7717	-0.00107233	-0.00106283		37.7717	0.00170481	0.00177999		43.2071	0.00355973	0.00175224
68.6091	0.00099593	0.000853529		41.2215	0.000154075	-0.000161109		68.6091	0.000132651	0.000320258		68.6091	0.000728584	0.000613199		37.8069	-0.00107895	-0.0010688		37.8069	0.00170684	0.00178453		43.2507	0.00358109	0.00177
68.6918	0.00100104	0.000851523		41.262	0.000159822	-0.000153585		68.6918	0.00013228	0.000319387		68.6918	0.000739261	0.00062391		37.8421	-0.00108558	-0.0010748		37.8421	0.0017089	0.00178909		43.2943	0.0036026	0.00178811
68.7746	0.00100635	0.000849874		41.3025	0.000165679	-0.000145874		68.7746	0.000131911	0.000318233		68.7746	0.000750275	0.000634956		37.8773	-0.00109221	-0.00108085		37.8773	0.00171099	0.00179367		43.3379	0.00362427	0.00180656
68.8573	0.00101177	0.000848548		41.3429	0.00017165	-0.000137977		68.8573	0.000131558	0.000316799		68.8573	0.000761539	0.000646231		37.9125	-0.00109885	-0.00108694		37.9125	0.00171312	0.00179827		43.3815	0.00364611	0.00182536
68.94	0.0010172	0.000847506		41.3834	0.000177741	-0.000129896		68.94	0.00013123	0.00031508		68.94	0.000772947	0.000657626		37.9476	-0.00110549	-0.00109308		37.9476	0.00171528	0.00180289		43.4251	0.00366814	0.00184451
69.0228	0.00102252	0.000846703		41.4239	0.000183955	-0.00012163		69.0228	0.000130938	0.000313066		69.0228	0.000784378	0.000669032		37.9828	-0.00111213	-0.00109927		37.9828	0.00171749	0.00180753		43.4687	0.00369035	0.00186402
69.1055	0.00102763	0.0008461		41.4643	0.0001903	-0.000113182		69.1055	0.000130694	0.000310744		69.1055	0.0007957	0.000680341		38.018	-0.00111877	-0.00110551		38.018	0.00171975	0.00181219		43.5123	0.00371277	0.0018839
69.1882	0.0010324	0.000845666		41.5048	0.000196778	-0.000104552		69.1882	0.000130515	0.000308099		69.1882	0.000806774	0.000691449		38.0532	-0.00112541	-0.00111179		38.0532	0.00172205	0.00181687		43.5559	0.0037354	0.00190412
69.2709	0.00103672	0.000845373		41.5453	0.000203398	-9.57407e-05		69.2709	0.000130421	0.00030511		69.2709	0.000817461	0.000702263		38.0884	-0.00113204	-0.00111812		38.0884	0.00172439	0.00182157		43.5995	0.00375825	0.00192471
69.3537	0.00104049	0.00084519		41.5857	0.000210163	-8.67485e-05		69.3537	0.000130438	0.000301753		69.3537	0.000827623	0.000712701		38.1236	-0.00113867	-0.0011245		38.1236	0.00172679	0.00182628		43.6431	0.00378134	0.00194567
69.4364	0.00104362	0.000845087		41.6262	0.000217081	-7.75758e-05		69.4364	0.000130595	0.000297997		69.4364	0.000837129	0.000722687		38.1588	-0.00114529	-0.00113093		38.1588	0.00172925	0.00183102		43.6866	0.00380466	0.00196698
69.5191	0.00104605	0.000845034		41.6667	0.000224156	-6.8223e-05		69.5191	0.000130921	0.000293804		69.5191	0.000845853	0.000732159		38.194	-0.0011519	-0.0011374		38.194	0.00173175	0.00183578		43.7302	0.00382823	0.00198865
69.6019	0.0010477	0.000845006		41.7071	0.000231394	-5.86902e-05		69.6019	0.000131446	0.000289132		69.6019	0.000853673	0.000741077		38.2292	-0.00115851	-0.00114392		38.2292	0.00173432	0.00184056		43.7738	0.00385204	0.00201068
69.6846	0.00104853	0.000844974		41.7476	0.0002388	-4.89775e-05		69.6846	0.000132197	0.000283938		69.6846	0.000860471	0.000749422		38.2644	-0.0011651	-0.00115049		38.2644	0.00173694	0.00184535		43.8174	0.00387611	0.00203307
69.7673	0.00104848	0.000844896		41.7881	0.000246381	-3.90848e-05		69.7673	0.000133197	0.000278173		69.7673	0.000866144	0.000757197		38.2996	-0.00117169	-0.0011571		38.2996	0.00173963	0.00185017		43.861	0.00390044	0.00205582
69.8501	0.0010475	0.000844717		41.8285	0.000254139	-2.90114e-05		69.8501	0.000134462	0.000271786		69.8501	0.000870604	0.000764421		38.3348	-0.00117826	-0.00116375		38.3348	0.00174237	0.00185502		43.9046	0.00392503	0.00207894
69.9328	0.00104554	0.000844381		41.869	0.000262082	-1.87566e-05		69.9328	0.000135998	0.00026472		69.9328	0.000873787	0.000771133		38.37	-0.00118483	-0.00117045		38.37	0.00174518	0.00185988		43.9482	0.00394988	0.00210242
70.0155	0.00104258	0.000843839		41.9095	0.000270213	-8.31882e-06		70.0155	0.000137804	0.000256923		70.0155	0.00087565	0.000777391		38.4052	-0.00119138	-0.00117718		38.4052	0.00174806	0.00186477		43.9918	0.003975	0.00212627
70.0982	0.0010386	0.000843052		41.9499	0.000278539	2.30402e-06		70.0982	0.000139872	0.000248347		70.0982	0.000876176	0.000783276		38.4404	-0.00119792	-0.00118396		38.4404	0.001751	0.00186968		44.0354	0.00400037	0.00215048
70.181	0.0010336	0.000842		41.9904	0.000287063	1.31146e-05		70.181	0.000142182	0.000238955		70.181	0.00087538	0.000788896		38.4756	-0.00120445	-0.00119077		38.4756	0.00175401	0.00187461		44.079	0.004026	0.00217506
70.2637	0.00102758	0.000840687		42.0309	0.000295791	2.41164e-05		70.2637	0.000144708	0.000228719		70.2637	0.000873309	0.000794375		38.5108	-0.00121096	-0.00119762		38.5108	0.00175709	0.00187957		44.1226	0.00405189	0.00220001
70.3464	0.00102058	0.000839141		42.0713	0.000304729	3.53132e-05		70.3464	0.000147416	0.000217618		70.3464	0.000870038	0.000799848		38.546	-0.00121747	-0.00120449		38.546	0.00176023	0.00188456		44.1662	0.00407804	0.00222534
70.4292	0.00101263	0.000837408		42.1118	0.00031388	4.67095e-05		70.4292	0.000150274	0.000205639		70.4292	0.000865665	0.000805444		38.5812	-0.00122396	-0.0012114		38.5812	0.00176345	0.00188957		44.2098	0.00410444	0.00225104
70.5119	0.00100381	0.000835538		42.1523	0.000323252	5.831e-05		70.5119	0.000153245	0.000192777		70.5119	0.000860307	0.000811279		38.6164	-0.00123044	-0.00121834		38.6164	0.00176673	0.00189461		44.2534	0.00413109	0.00227711
70.5946	0.000994188	0.000833582		42.1927	0.000332847	7.01195e-05		70.5946	0.000156299	0.000179031		70.5946	0.000854089	0.000817453		38.6516	-0.0012369	-0.0012253		38.6516	0.00177009	0.00189967		44.297	0.00415797	0.00230355
70.6774	0.000983885	0.000831578		42.2332	0.000342672	8.2143e-05		70.6774	0.000159413	0.000164399		70.6774	0.000847148	0.000824038		38.6868	-0.00124336	-0.00123229		38.6868	0.00177352	0.00190476		44.3406	0.0041851	0.00233037
70.7601	0.000973024	0.000829553		42.2736	0.00035273	9.43852e-05		70.7601	0.000162571	0.000148875		70.7601	0.000839631	0.000831077		38.722	-0.00124981	-0.0012393		38.722	0.00177702	0.00190987		44.3842	0.00421246	0.00235757
70.8428	0.000961751	0.000827524		42.3141	0.000363025	0.000106851		70.8428	0.000165756	0.000132458		70.8428	0.000831688	0.000838579		38.7571	-0.00125625	-0.00124632		38.7571	0.00178059	0.00191502		44.4278	0.00424004	0.00238514
70.9255	0.000950215	0.000825505		42.3546	0.000373562	0.000119544		70.9255	0.000168955	0.000115147		70.9255	0.000823482	0.000846522		38.7923	-0.00126268	-0.00125337		38.7923	0.00178424	0.00192019		44.4714	0.00426783	0.00241309
71.0083	0.000938556	0.000823513		42.395	0.000384345	0.000132471		71.0083	0.000172148	9.69523e-05		71.0083	0.00081517	0.000854859		38.8275	-0.0012691	-0.00126042		38.8275	0.00178796	0.00192539		44.515	0.00429583	0.00244141
71.091	0.000926898	0.000821558		42.4355	0.000395376	0.000145634		71.091	0.000175314	7.78875e-05		71.091	0.000806904	0.000863526		38.8627	-0.00127552	-0.00126749		38.8627	0.00179175	0.00193062		44.5586	0.00432404	0.00247011
71.1737	0.000915352	0.00081965		42.476	0.000406657	0.000159038		71.1737	0.000178433	5.79755e-05		71.1737	0.000798822	0.000872446		38.8979	-0.00128193	-0.00127457		38.8979	0.00179562	0.00193587		44.6022	0.00435243	0.00249918
71.2565	0.000904013	0.000817789		42.5164	0.000418192	0.000172687		71.2565	0.00018148	3.72496e-05		71.2565	0.000791044	0.000881529		38.9331	-0.00128834	-0.00128165		38.9331	0.00179957	0.00194116		44.6458	0.00438101	0.00252862
71.3392	0.000892962	0.000815975		42.5569	0.000429981	0.000186587		71.3392	0.000184433	1.57517e-05		71.3392	0.000783673	0.000890675		38.9683	-0.00129475	-0.00128874		38.9683	0.0018036	0.00194647		44.6894	0.00440976	0.00255843
71.4219	0.000882264	0.000814204		42.5974	0.000442024	0.000200739		71.4219	0.000187278	-6.46622e-06		71.4219	0.00077679	0.000899776		39.0035	-0.00130115	-0.00129584		39.0035	0.0018077	0.00195181		44.733	0.00443867	0.00258861
71.5047	0.000871967	0.000812474		42.6378	0.000454322	0.00021515		71.5047	0.000190002	-2.93487e-05		71.5047	0.000770451	0.000908719		39.0387	-0.00130756	-0.00130293		39.0387	0.00181189	0.00195719		44.7766	0.00446774	0.00261915
71.5874	0.000862102	0.000810786		42.6783	0.000466873	0.000229822		71.5874	0.000192598	-5.28316e-05		71.5874	0.000764702	0.000917391		39.0739	-0.00131396	-0.00131002		39.0739	0.00181615	0.00196259		44.8202	0.00449695	0.00265006
71.6701	0.00085269	0.000809142		42.7188	0.000479677	0.000244759		71.6701	0.000195063	-7.68517e-05		71.6701	0.000759571	0.000925672		39.1091	-0.00132037	-0.0013171		39.1091	0.0018205	0.00196802		44.8638	0.0045263	0.00268133
71.7528	0.000843745	0.000807547		42.7592	0.000492731	0.000259965		71.7528	0.000197397	-0.000101347		71.7528	0.000755071	0.000933434		39.1443	-0.00132678	-0.00132418		39.1443	0.00182493	0.00197348		44.9074	0.00455578	0.00271297
71.8356	0.000835274	0.000806002		42.7997	0.000506035	0.000275442		71.8356	0.000199604	-0.000126261		71.8356	0.000751202	0.000940539		39.1795	-0.00133319	-0.00133125		39.1795	0.00182944	0.00197898		44.951	0.00458537	0.00274497
71.9183	0.000827272	0.000804505		42.8402	0.000519587	0.000291195		71.9183	0.000201689	-0.00015154		71.9183	0.000747951	0.000946842		39.2147	-0.0013396	-0.00133831		39.2147	0.00183403	0.0019845		44.9946	0.00461507	0.00277732
72.001	0.000819712	0.000803046		42.8806	0.000533384	0.000307226		72.001	0.000203662	-0.000177129		72.001	0.000745286	0.000952195		39.2499	-0.00134602	-0.00134536		39.2499	0.00183872	0.00199006		45.0381	0.00464488	0.00281004
72.0838	0.000812549	0.000801609		42.9211	0.000547426	0.000323539		72.0838	0.000205532	-0.000202969		72.0838	0.000743159	0.000956459		39.2851	-0.00135245	-0.00135239		39.2851	0.00184349	0.00199565		45.0817	0.00467477	0.00284313
72.1665	0.000805719	0.000800175		42.9616	0.00056171	0.000340137		72.1665	0.000207309	-0.000228989		72.1665	0.000741507	0.000959513		39.3203	-0.00135888	-0.0013594		39.3203	0.00184834	0.00200127		45.1253	0.00470474	0.00287657
72.2492	0.00079915	0.000798716		43.002	0.000576234	0.000357022		72.2492	0.000209005	-0.000255114		72.2492	0.000740253	0.000961268		39.3555	-0.00136532	-0.0013664		39.3555	0.00185329	0.00200692		45.1689	0.00473478	0.00291038
72.332	0.00079277	0.00079719		43.0425	0.000590999	0.000374199		72.332	0.00021063	-0.000281258		72.332	0.00073931	0.000961664		39.3907	-0.00137177	-0.00137337		39.3907	0.00185833	0.0020126		45.2125	0.00476488	0.00294456
72.4147	0.000786507	0.00079554		43.083	0.000606	0.00039167		72.4147	0.000212189	-0.000307329		72.4147	0.000738584	0.000960669		39.4259	-0.00137822	-0.00138031		39.4259	0.00186347	0.00201832		45.2561	0.00479503	0.0029791
72.4974	0.000780294	0.000793701		43.1234	0.000621237	0.000409437		72.4974	0.000213685	-0.000333233		72.4974	0.000737981	0.000958266		39.4611	-0.00138468	-0.00138723		39.4611	0.00186869	0.00202407		45.2997	0.00482522	0.003014
72.5801	0.000774068	0.000791604		43.1639	0.00063671	0.000427506		72.5801	0.000215114	-0.000358883		72.5801	0.000737398	0.000954451		39.4963	-0.00139116	-0.00139412		39.4963	0.00187402	0.00202985		45.3433	0.00485546	0.00304928
72.6629	0.000767772	0.000789184		43.2044	0.000652416	0.000445877		72.6629	0.000216465	-0.000384191		72.6629	0.000736731	0.000949242		39.5315	-0.00139764	-0.00140097		39.5315	0.00187944	0.00203566		45.3869	0.00488573	0.00308491
72.7456	0.000761372	0.000786387		43.2448	0.000668356	0.000464554		72.7456	0.000217726	-0.000409079		72.7456	0.000735869	0.000942677		39.5667	-0.00140413	-0.0014078		39.5667	0.00188495	0.0020415		45.4305	0.00491602	0.00312091
72.8283	0.000754852	0.000783166		43.2853	0.00068453	0.000483539		72.8283	0.000218884	-0.00043348		72.8283	0.000734701	0.000934821		39.6018	-0.00141062	-0.00141458		39.6018	0.00189057	0.00204738		45.4741	0.00494635	0.00315726
72.9111	0.00074821	0.00077949		43.3257	0.000700936	0.000502833		72.9111	0.000219932	-0.000457335		72.9111	0.000733116	0.000925759		39.637	-0.00141713	-0.00142132		39.637	0.00189628	0.00205329		45.5177	0.00497669	0.00319398
72.9938	0.000741457	0.000775334		43.3662	0.000717575	0.000522437		72.9938	0.000220869	-0.000480602		72.9938	0.000731007	0.000915594		39.6722	-0.00142365	-0.00142802		39.6722	0.00190209	0.00205923		45.5613	0.00500706	0.00323104
73.0765	0.000734616	0.000770682		43.4067	0.000734448	0.000542352		73.0765	0.000221698	-0.000503249		73.0765	0.000728279	0.000904434		39.7074	-0.00143017	-0.00143467		39.7074	0.00190801	0.00206521		45.6049	0.00503745	0.00326845
73.1593	0.000727726	0.000765516		43.4471	0.000751555	0.000562577		73.1593	0.000222431	-0.000525251		73.1593	0.000724849	0.000892387		39.7426	-0.0014367	-0.00144128		39.7426	0.00191402	0.00207121		45.6485	0.00506785	0.00330621
73.242	0.000720851	0.000759826		43.4876	0.000768897	0.000583113		73.242	0.00022308	-0.00054659		73.242	0.000720658	0.000879557		39.7778	-0.00144323	-0.00144783		39.7778	0.00192013	0.00207725		45.6921	0.00509828	0.00334432
73.3247	0.000714068	0.000753596		43.5281	0.000786475	0.000603958		73.3247	0.000223665	-0.000567255		73.3247	0.000715667	0.000866042		39.813	-0.00144977	-0.00145432		39.813	0.00192635	0.00208331		45.7357	0.00512872	0.00338276
73.4074	0.000707453	0.000746811		43.5685	0.000804292	0.000625112		73.4074	0.000224202	-0.000587238		73.4074	0.000709851	0.00085193		39.8482	-0.00145631	-0.00146075		39.8482	0.00193267	0.00208941		45.7793	0.00515917	0.00342154
73.4902	0.000701081	0.000739452		43.609	0.000822348	0.000646573		73.4902	0.00022471	-0.000606533		73.4902	0.000703203	0.000837302		39.8834	-0.00146286	-0.00146712		39.8834	0.0019391	0.00209554		45.8229	0.00518964	0.00346066
73.5729	0.00069502	0.000731508		43.6495	0.000840646	0.000668341		73.5729	0.000225203	-0.000625131		73.5729	0.000695737	0.000822232		39.9186	-0.0014694	-0.00147343		39.9186	0.00194563	0.00210169		45.8665	0.00522014	0.00350011
73.6556	0.000689335	0.000722983		43.6899	0.000859188	0.000690412		73.6556	0.000225697	-0.000643019		73.6556	0.00068749	0.000806799		39.9538	-0.00147594	-0.00147966		39.9538	0.00195226	0.00210788		45.9101	0.00525065	0.00353989
73.7384	0.000684088	0.000713909		43.7304	0.000877977	0.000712784		73.7384	0.000226205	-0.000660182		73.7384	0.000678518	0.000791086		39.989	-0.00148247	-0.00148582		39.989	0.001959	0.00211409		45.9537	0.00528119	0.00358
73.8211	0.000679346	0.000704344		43.7709	0.000897016	0.000735457		73.8211	0.000226737	-0.0006766		73.8211	0.000668899	0.00077519		40.0242	-0.00148899	-0.00149191		40.0242	0.00196584	0.00212034		45.9973	0.00531176	0.00362044
73.9038	0.000675181	0.000694376		43.8113	0.00091631	0.000758427		73.9038	0.000227303	-0.000692253		73.9038	0.000658722	0.000759209		40.0594	-0.00149551	-0.00149792		40.0594	0.00197279	0.00212661		46.0409	0.00534236	0.00366121
73.9866	0.000671669	0.00068411		43.8518	0.000935863	0.000781693		73.9866	0.000227913	-0.000707121		73.9866	0.000648087	0.00074325		40.0946	-0.00150201	-0.00150385		40.0946	0.00197984	0.00213292		46.0845	0.005373	0.0037023
74.0693	0.000668884	0.000673672		43.8923	0.000955679	0.000805252		74.0693	0.000228578	-0.000721185		74.0693	0.000637105	0.000727425		40.1298	-0.00150849	-0.0015097		40.1298	0.001987	0.00213925		46.1281	0.00540367	0.00374372
74.152	0.000666895	0.000663207		43.9327	0.000975764	0.000829102		74.152	0.000229305	-0.000734431		74.152	0.000625895	0.00071184		40.165	-0.00151496	-0.00151546		40.165	0.00199427	0.00214562		46.1717	0.0054344	0.00378546
74.2347	0.000665764	0.000652869		43.9732	0.000996124	0.000853238		74.2347	0.000230098	-0.000746847		74.2347	0.000614575	0.000696598		40.2002	-0.00152141	-0.00152114		40.2002	0.00200165	0.00215201		46.2153	0.00546518	0.00382751
74.3175	0.000665533	0.00064281		44.0137	0.00101677	0.000877658		74.3175	0.000230957	-0.000758431		74.3175	0.000603264	0.00068179		40.2354	-0.00152783	-0.00152672		40.2354	0.00200913	0.00215843		46.2589	0.00549602	0.00386989
74.4002	0.000666224	0.000633175		44.0541	0.00103769	0.000902358		74.4002	0.000231876	-0.000769174		74.4002	0.000592071	0.000667496		40.2706	-0.00153422	-0.00153222		40.2706	0.00201672	0.00216489		46.3025	0.00552694	0.00391258
74.4829	0.000667841	0.000624103		44.0946	0.00105891	0.000927332		74.4829	0.000232846	-0.000779074		74.4829	0.000581106	0.000653776		40.3058	-0.00154059	-0.00153762		40.3058	0.00202443	0.00217138		46.346	0.00555794	0.00395557
74.5657	0.000670375	0.000615733		44.1351	0.00108043	0.000952577		74.5657	0.000233856	-0.000788121		74.5657	0.000570472	0.000640675		40.341	-0.00154692	-0.00154292		40.341	0.00203224	0.0021779		46.3896	0.00558902	0.00399887
74.6484	0.00067381	0.000608191		44.1755	0.00110225	0.000978088		74.6484	0.000234889	-0.000796307		74.6484	0.00056027	0.000628213		40.3762	-0.00155322	-0.00154813		40.3762	0.00204017	0.00218446		46.4332	0.00562021	0.00404248
74.7311	0.000678114	0.000601581		44.216	0.00112439	0.00100386		74.7311	0.000235923	-0.000803615		74.7311	0.000550599	0.000616389		40.4114	-0.00155948	-0.00155325		40.4114	0.00204821	0.00219106		46.4768	0.00565151	0.00408638
74.8139	0.000683235	0.000595979		44.2564	0.00114684	0.00102989		74.8139	0.000236935	-0.000810021		74.8139	0.000541547	0.000605197		40.4465	-0.0015657	-0.00155826		40.4465	0.00205636	0.00219769		46.5204	0.00568293	0.00413057
74.8966	0.000689096	0.000591428		44.2969	0.00116962	0.00105616		74.8966	0.000237904	-0.000815503		74.8966	0.000533186	0.000594632		40.4817	-0.00157187	-0.00156318		40.4817	0.00206462	0.00220437		46.564	0.00571449	0.00417505
74.9793	0.000695607	0.000587938		44.3374	0.00119273	0.00108269		74.9793	0.000238812	-0.000820031		74.9793	0.000525566	0.000584685		40.5169	-0.001578	-0.00156799		40.5169	0.002073	0.00221109		46.6076	0.00574618	0.00421982
75.062	0.000702656	0.000585483		44.3778	0.00121617	0.00110945		75.062	0.000239649	-0.000823588		75.062	0.000518719	0.000575339		40.5521	-0.00158408	-0.00157271		40.5521	0.0020815	0.00221786		46.6512	0.00577804	0.00426487
75.1448	0.000710119	0.000584005		44.4183	0.00123997	0.00113645		75.1448	0.000240412	-0.000826157		75.1448	0.000512661	0.000566564		40.5873	-0.00159011	-0.00157732		40.5873	0.00209011	0.00222468		46.6948	0.00581005	0.00431019
75.2275	0.000717857	0.000583428		44.4588	0.00126412	0.00116368		75.2275	0.000241101	-0.000827735		75.2275	0.000507396	0.00055832		40.6225	-0.00159608	-0.00158184		40.6225	0.00209883	0.00223155		46.7384	0.00584224	0.00435579
75.3102	0.000725728	0.000583666		44.4992	0.00128863	0.00119113		75.3102	0.000241721	-0.000828331		75.3102	0.000502918	0.000550557		40.6577	-0.00160199	-0.00158625		40.6577	0.00210767	0.00223848		46.782	0.00587461	0.00440166
75.393	0.000733584	0.000584623		44.5397	0.00131351	0.00121881		75.393	0.000242282	-0.000827967		75.393	0.000499207	0.000543222		40.6929	-0.00160785	-0.00159055		40.6929	0.00211661	0.00224547		46.8256	0.00590716	0.00444779
75.4757	0.00074127	0.000586198		44.5802	0.00133877	0.0012467		75.4757	0.000242791	-0.000826675		75.4757	0.00049624	0.000536267		40.7281	-0.00161364	-0.00159476		40.7281	0.00212567	0.00225252		46.8692	0.00593992	0.00449418
75.5584	0.000748634	0.000588277		44.6206	0.00136441	0.0012748		75.5584	0.000243257	-0.000824488		75.5584	0.000493978	0.000529646		40.7633	-0.00161937	-0.00159886		40.7633	0.00213484	0.00225964		46.9128	0.00597287	0.00454083
75.6412	0.000755523	0.00059074		44.6611	0.00139045	0.00130311		75.6412	0.000243689	-0.000821446		75.6412	0.000492372	0.000523322		40.7985	-0.00162503	-0.00160285		40.7985	0.00214412	0.00226683		46.9564	0.00600602	0.00458773
75.7239	0.000761787	0.000593464		44.7016	0.00141687	0.00133163		75.7239	0.000244099	-0.000817587		75.7239	0.000491362	0.000517264		40.8337	-0.00163062	-0.00160675		40.8337	0.00215351	0.00227408		47	0.00603938	0.00463488
75.8066	0.000767273	0.00059633		44.742	0.0014437	0.00136034		75.8066	0.000244501	-0.000812955		75.8066	0.000490879	0.00051144		40.8689	-0.00163613	-0.00161054		40.8689	0.002163	0.00228141		47.0436	0.00607294	0.00468226
75.8893	0.000771835	0.000599222		44.7825	0.00147093	0.00138924		75.8893	0.000244913	-0.000807591		75.8893	0.000490846	0.00050581		40.9041	-0.00164158	-0.00161422		40.9041	0.0021726	0.00228881		47.0872	0.0061067	0.00472989
75.9721	0.000775335	0.000602025		44.823	0.00149857	0.00141834		75.9721	0.000245355	-0.000801543		75.9721	0.000491188	0.00050033		40.9393	-0.00164694	-0.00161781		40.9393	0.0021823	0.0022963		47.1308	0.00614066	0.00477775
76.0548	0.000777655	0.000604617		44.8634	0.00152661	0.00144761		76.0548	0.000245853	-0.000794861		76.0548	0.000491829	0.000494951		40.9745	-0.00165223	-0.00162129		40.9745	0.0021921	0.00230386		47.1744	0.00617481	0.00482583
76.1375	0.000778697	0.000606882		44.9039	0.00155506	0.00147707		76.1375	0.000246428	-0.000787603		76.1375	0.000492694	0.000489619		41.0097	-0.00165743	-0.00162468		41.0097	0.00220199	0.0023115		47.218	0.00620915	0.00487415
76.2203	0.000778395	0.000608718		44.9444	0.00158393	0.00150671		76.2203	0.0002471	-0.000779827		76.2203	0.000493706	0.000484281		41.0449	-0.00166254	-0.00162796		41.0449	0.00221199	0.00231923		47.2616	0.00624366	0.00492268
76.303	0.000776715	0.00061005		44.9848	0.0016132	0.00153652		76.303	0.000247887	-0.000771595		76.303	0.000494783	0.000478884		41.0801	-0.00166757	-0.00163115		41.0801	0.00222207	0.00232704		47.3052	0.00627835	0.00497143
76.3857	0.000773653	0.000610832		45.0253	0.00164288	0.00156649		76.3857	0.000248804	-0.000762969		76.3857	0.00049584	0.000473389		41.1153	-0.0016725	-0.00163425		41.1153	0.00223225	0.00233494		47.3488	0.0063132	0.0050204
76.4685	0.000769239	0.000611045		45.0658	0.00167296	0.00159663		76.4685	0.000249862	-0.000754017		76.4685	0.000496792	0.000467777		41.1505	-0.00167734	-0.00163725		41.1505	0.00224251	0.00234293		47.3924	0.0063482	0.00506957
76.5512	0.000763527	0.000610691		45.1062	0.00170344	0.00162692		76.5512	0.000251069	-0.000744809		76.5512	0.00049756	0.000462052		41.1857	-0.00168207	-0.00164016		41.1857	0.00225286	0.00235101		47.436	0.00638334	0.00511895
76.6339	0.000756593	0.000609799		45.1467	0.00173433	0.00165737		76.6339	0.000252429	-0.00073542		76.6339	0.000498076	0.000456237		41.2209	-0.00168671	-0.00164298		41.2209	0.0022633	0.00235917		47.4796	0.0064186	0.00516854
76.7166	0.000748534	0.000608422		45.1872	0.00176561	0.00168797		76.7166	0.000253937	-0.000725922		76.7166	0.000498285	0.000450369		41.256	-0.00169124	-0.00164571		41.256	0.00227381	0.00236743		47.5232	0.00645399	0.00521834
76.7994	0.000739454	0.000606636		45.2276	0.00179728	0.00171872		76.7994	0.000255577	-0.000716389		76.7994	0.000498138	0.000444501		41.2912	-0.00169565	-0.00164836		41.2912	0.00228441	0.00237577		47.5668	0.00648948	0.00526834
76.8821	0.000729471	0.000604532		45.2681	0.00182935	0.00174961		76.8821	0.000257323	-0.000706889		76.8821	0.000497597	0.000438691		41.3264	-0.00169996	-0.00165093		41.3264	0.00229508	0.00238421		47.6104	0.00652506	0.00531854
76.9648	0.000718713	0.000602214		45.3085	0.0018618	0.00178064		76.9648	0.000259136	-0.000697482		76.9648	0.000496633	0.000433011		41.3616	-0.00170415	-0.00165342		41.3616	0.00230583	0.00239273		47.654	0.00656072	0.00536896
77.0476	0.000707314	0.000599802		45.349	0.00189464	0.00181182		77.0476	0.000260972	-0.000688219		77.0476	0.000495232	0.000427545		41.3968	-0.00170822	-0.00165583		41.3968	0.00231665	0.00240133		47.6975	0.00659645	0.00541958
77.1303	0.00069542	0.000597437		45.3895	0.00192786	0.00184313		77.1303	0.000262781	-0.00067914		77.1303	0.000493388	0.000422392		41.432	-0.00171217	-0.00165817		41.432	0.00232754	0.00241003		47.7411	0.00663224	0.00547042
77.213	0.000683175	0.00059528		45.4299	0.00196145	0.00187458		77.213	0.00026451	-0.000670279		77.213	0.000491113	0.00041766		41.4672	-0.00171599	-0.00166043		41.4672	0.0023385	0.00241881		47.7847	0.00666808	0.00552148
77.2958	0.000670715	0.000593503		45.4704	0.00199541	0.00190617		77.2958	0.000266106	-0.000661663		77.2958	0.000488438	0.000413463		41.5024	-0.00171969	-0.00166262		41.5024	0.00234953	0.00242767		47.8283	0.00670395	0.00557278
77.3785	0.000658167	0.000592283		45.5109	0.00202974	0.00193791		77.3785	0.000267522	-0.000653311		77.3785	0.000485421	0.000409907		41.5376	-0.00172326	-0.00166474		41.5376	0.00236063	0.00243661		47.8719	0.00673985	0.00562431
77.4612	0.000645649	0.000591797		45.5513	0.00206443	0.00196979		77.4612	0.000268715	-0.000645243		77.4612	0.00048214	0.000407092		41.5728	-0.00172669	-0.00166679		41.5728	0.00237179	0.00244563		47.9155	0.00677575	0.0056761
77.544	0.000633256	0.000592217		45.5918	0.00209948	0.00200182		77.544	0.000269653	-0.000637481		77.544	0.000478683	0.000405112		41.608	-0.00172999	-0.00166878		41.608	0.00238302	0.00245473		47.9591	0.00681165	0.00572815
77.6267	0.000621064	0.000593694		45.6323	0.00213488	0.00203399		77.6267	0.000270314	-0.000630047		77.6267	0.000475139	0.000404046		41.6432	-0.00173316	-0.00167071		41.6432	0.00239431	0.0024639		48.0027	0.00684754	0.00578047
77.7094	0.000609136	0.000596346		45.6727	0.00217063	0.00206632		77.7094	0.000270681	-0.000622968		77.7094	0.000471594	0.000403951		41.6784	-0.00173618	-0.00167257		41.6784	0.00240565	0.00247316		48.0463	0.00688341	0.00583308
77.7921	0.000597529	0.000600257		45.7132	0.00220671	0.0020988		77.7921	0.000270739	-0.000616269		77.7921	0.000468128	0.000404859		41.7136	-0.00173906	-0.00167437		41.7136	0.00241706	0.00248248		48.0899	0.00691925	0.00588598
77.8749	0.000586288	0.000605479		45.7537	0.00224314	0.00213144		77.8749	0.000270474	-0.000609983		77.8749	0.000464817	0.000406774		41.7488	-0.0017418	-0.00167611		41.7488	0.00242852	0.00249188		48.1335	0.00695504	0.0059392
77.9576	0.000575443	0.000612035		45.7941	0.00227989	0.00216424		77.9576	0.000269868	-0.000604142		77.9576	0.000461731	0.000409679		41.784	-0.00174439	-0.0016778		41.784	0.00244004	0.00250134		48.1771	0.00699079	0.00599273
78.0403	0.000565004	0.000619927		45.8346	0.00231696	0.0021972		78.0403	0.000268906	-0.000598776		78.0403	0.00045893	0.000413537		41.8192	-0.00174683	-0.00167942		41.8192	0.00245161	0.00251088		48.2207	0.00702646	0.0060466
78.1231	0.00055497	0.000629127		45.8751	0.00235435	0.00223033		78.1231	0.000267568	-0.000593909		78.1231	0.00045647	0.000418297		41.8544	-0.00174912	-0.001681		41.8544	0.00246324	0.00252048		48.2643	0.00706207	0.00610081
78.2058	0.000545326	0.000639579		45.9155	0.00239206	0.00226362		78.2058	0.000265843	-0.000589556		78.2058	0.000454399	0.000423903		41.8896	-0.00175126	-0.00168252		41.8896	0.00247491	0.00253016		48.3079	0.0070976	0.00615538
78.2885	0.000536046	0.000651212		45.956	0.00243006	0.0022971		78.2885	0.000263724	-0.000585725		78.2885	0.000452761	0.000430292		41.9248	-0.00175325	-0.00168398		41.9248	0.00248664	0.00253989		48.3515	0.00713305	0.00621031
78.3713	0.000527098	0.000663936		45.9965	0.00246837	0.00233074		78.3713	0.000261214	-0.000582426		78.3713	0.000451599	0.000437393		41.96	-0.00175507	-0.00168539		41.96	0.00249841	0.0025497		48.3951	0.0071684	0.00626561
78.454	0.000518444	0.000677653		46.0369	0.00250697	0.00236458		78.454	0.000258324	-0.000579663		78.454	0.000450948	0.000445126		41.9952	-0.00175674	-0.00168675		41.9952	0.00251024	0.00255956		48.4387	0.00720365	0.00632131
78.5367	0.000510042	0.000692243		46.0774	0.00254586	0.00239859		78.5367	0.000255074	-0.000577442		78.5367	0.000450842	0.000453394		42.0304	-0.00175825	-0.00168806		42.0304	0.00252211	0.00256949		48.4823	0.0072388	0.0063774
78.6194	0.000501849	0.000707566		46.1179	0.00258503	0.00243281		78.6194	0.000251492	-0.000575774		78.6194	0.000451307	0.000462085		42.0656	-0.0017596	-0.00168931		42.0656	0.00253403	0.00257948		48.5259	0.00727383	0.00643389
78.7022	0.000493822	0.000723455		46.1583	0.00262447	0.00246722		78.7022	0.000247615	-0.000574673		78.7022	0.000452354	0.000471064		42.1007	-0.00176078	-0.0016905		42.1007	0.00254599	0.00258953		48.5695	0.00730874	0.00649081
78.7849	0.000485923	0.000739727		46.1988	0.00266418	0.00250183		78.7849	0.000243483	-0.000574162		78.7849	0.000453984	0.000480175		42.1359	-0.0017618	-0.00169164		42.1359	0.002558	0.00259965		48.6131	0.00734353	0.00654815
78.8676	0.000478119	0.000756179		46.2393	0.00270415	0.00253666		78.8676	0.000239137	-0.000574259		78.8676	0.000456189	0.000489247		42.1711	-0.00176265	-0.00169271		42.1711	0.00257005	0.00260982		48.6567	0.00737818	0.00660592
78.9504	0.000470379	0.000772599		46.2797	0.00274438	0.0025717		78.9504	0.000234618	-0.000574981		78.9504	0.000458956	0.000498088		42.2063	-0.00176333	-0.00169373		42.2063	0.00258214	0.00262006		48.7003	0.0074127	0.00666413
79.0331	0.000462673	0.000788764		46.3202	0.00278486	0.00260697		79.0331	0.000229969	-0.000576337		79.0331	0.000462262	0.000506503		42.2415	-0.00176384	-0.00169468		42.2415	0.00259428	0.00263035		48.7439	0.00744708	0.00672279
79.1158	0.000454978	0.000804445		46.3606	0.00282559	0.00264246		79.1158	0.000225228	-0.000578331		79.1158	0.000466074	0.000514294		42.2767	-0.00176419	-0.00169556		42.2767	0.00260646	0.00264071		48.7875	0.00748131	0.00678189
79.1986	0.000447274	0.000819409		46.4011	0.00286656	0.00267819		79.1986	0.000220432	-0.000580958		79.1986	0.000470352	0.000521275		42.3119	-0.00176436	-0.00169638		42.3119	0.00261867	0.00265113		48.8311	0.0075154	0.00684145
79.2813	0.000439544	0.000833436		46.4416	0.00290777	0.00271416		79.2813	0.000215615	-0.000584203		79.2813	0.000475046	0.000527268		42.3471	-0.00176436	-0.00169713		42.3471	0.00263093	0.00266161		48.8747	0.00754933	0.00690146
79.364	0.000431767	0.000846318		46.482	0.00294921	0.00275038		79.364	0.000210805	-0.000588044		79.364	0.000480102	0.000532105		42.3823	-0.00176419	-0.0016978		42.3823	0.00264322	0.00267214		48.9183	0.0075831	0.00696193
79.4467	0.000423924	0.000857867		46.5225	0.00299087	0.00278685		79.4467	0.000206032	-0.000592454		79.4467	0.000485462	0.000535641		42.4175	-0.00176384	-0.0016984		42.4175	0.00265555	0.00268274		48.9619	0.00761672	0.00702284
79.5295	0.000416003	0.000867917		46.563	0.00303275	0.00282358		79.5295	0.000201323	-0.000597408		79.5295	0.000491069	0.000537756		42.4527	-0.00176331	-0.00169891		42.4527	0.00266791	0.0026934		49.0054	0.00765018	0.00708421
79.6122	0.000407993	0.000876331		46.6034	0.00307486	0.00286058		79.6122	0.0001967	-0.000602879		79.6122	0.000496861	0.00053836		42.4879	-0.0017626	-0.00169935		42.4879	0.00268031	0.00270411		49.049	0.00768347	0.00714603
79.6949	0.000399898	0.000883002		46.6439	0.00311718	0.00289785		79.6949	0.000192185	-0.000608844		79.6949	0.000502772	0.000537394		42.5231	-0.00176172	-0.0016997		42.5231	0.00269275	0.00271489		49.0926	0.00771661	0.0072083
79.7777	0.000391727	0.000887859		46.6844	0.00315971	0.0029354		79.7777	0.000187798	-0.000615283		79.7777	0.000508732	0.000534828		42.5583	-0.00176065	-0.00169996		42.5583	0.00270522	0.00272572		49.1362	0.00774957	0.00727101
79.8604	0.0003835	0.000890872		46.7248	0.00320245	0.00297324		79.8604	0.000183557	-0.00062218		79.8604	0.000514662	0.000530668		42.5935	-0.00175941	-0.00170012		42.5935	0.00271772	0.00273662		49.1798	0.00778237	0.00733417
79.9431	0.000375242	0.000892058		46.7653	0.0032454	0.00301137		79.9431	0.000179479	-0.000629532		79.9431	0.000520479	0.000524938		42.6287	-0.00175798	-0.0017002		42.6287	0.00273026	0.00274758		49.2234	0.007815	0.00739777
80.0259	0.000366982	0.000891479		46.8058	0.00328857	0.0030498		80.0259	0.000175582	-0.000637344		80.0259	0.000526095	0.000517683		42.6639	-0.00175637	-0.00170017		42.6639	0.00274283	0.00275859		49.267	0.00784746	0.00746182
80.1086	0.000358747	0.000889237		46.8462	0.00333194	0.00308853		80.1086	0.000171884	-0.000645633		80.1086	0.000531427	0.000508967		42.6991	-0.00175458	-0.00170004		42.6991	0.00275543	0.00276967		49.3106	0.00787976	0.00752631
80.1913	0.000350572	0.000885468		46.8867	0.00337552	0.00312758		80.1913	0.000168405	-0.00065442		80.1913	0.0005364	0.00049888		42.7343	-0.00175261	-0.00169981		42.7343	0.00276805	0.00278081		49.3542	0.00791189	0.00759125
80.274	0.000342502	0.000880323		46.9272	0.00341931	0.00316695		80.274	0.000165169	-0.000663728		80.274	0.000540946	0.000487532		42.7695	-0.00175045	-0.00169947		42.7695	0.00278071	0.00279201		49.3978	0.00794386	0.00765663
80.3568	0.000334589	0.000873963		46.9676	0.00346331	0.00320665		80.3568	0.000162203	-0.00067358		80.3568	0.000545007	0.000475065		42.8047	-0.00174811	-0.00169902		42.8047	0.0027934	0.00280327		49.4414	0.00797566	0.00772246
80.4395	0.0003269	0.000866559		47.0081	0.00350751	0.00324667		80.4395	0.000159535	-0.000683994		80.4395	0.00054852	0.000461636		42.8399	-0.00174558	-0.00169845		42.8399	0.00280612	0.00281459		49.485	0.0080073	0.00778874
80.5222	0.000319525	0.000858284		47.0486	0.00355192	0.00328704		80.5222	0.000157191	-0.000694985		80.5222	0.000551414	0.000447416		42.8751	-0.00174286	-0.00169776		42.8751	0.00281887	0.00282598		49.5286	0.00803878	0.00785546
80.605	0.000312574	0.000849308		47.089	0.00359653	0.00332775		80.605	0.000155194	-0.000706561		80.605	0.000553614	0.000432587		42.9103	-0.00173996	-0.00169695		42.9103	0.00283165	0.00283743		49.5722	0.00807011	0.00792263
80.6877	0.000306183	0.000839803		47.1295	0.00364135	0.00336881		80.6877	0.000153564	-0.000718722		80.6877	0.000555047	0.000417339		42.9454	-0.00173687	-0.00169602		42.9454	0.00284445	0.00284894		49.6158	0.00810128	0.00799024
80.7704	0.000300506	0.00082994		47.17	0.00368637	0.00341023		80.7704	0.00015232	-0.000731464		80.7704	0.000555645	0.00040187		42.9806	-0.00173358	-0.00169496		42.9806	0.00285729	0.00286052		49.6594	0.0081323	0.00805829
80.8532	0.000295704	0.000819903		47.2104	0.00373158	0.00345201		80.8532	0.000151485	-0.000744776		80.8532	0.000555348	0.000386386		43.0158	-0.00173011	-0.00169376		43.0158	0.00287015	0.00287217		49.703	0.00816317	0.00812678
80.9359	0.000291932	0.00080988		47.2509	0.003777	0.00349415		80.9359	0.000151077	-0.000758642		80.9359	0.000554104	0.000371096		43.051	-0.00172644	-0.00169242		43.051	0.00288304	0.00288388		49.7466	0.0081939	0.00819571
81.0186	0.000289332	0.000800058		47.2914	0.00382261	0.00353665		81.0186	0.000151116	-0.000773051		81.0186	0.000551872	0.000356206		43.0862	-0.00172258	-0.00169095		43.0862	0.00289596	0.00289566		49.7902	0.00822449	0.00826506
81.1013	0.000288035	0.000790611		47.3318	0.00386841	0.00357953		81.1013	0.000151621	-0.000787991		81.1013	0.000548626	0.000341912		43.1214	-0.00171851	-0.00168932		43.1214	0.0029089	0.00290751		49.8338	0.00825494	0.00833483
81.1841	0.000288153	0.000781693		47.3723	0.0039144	0.00362278		81.1841	0.000152605	-0.000803449		81.1841	0.000544359	0.000328389		43.1566	-0.00171425	-0.00168755		43.1566	0.00292188	0.00291943		49.8774	0.00828526	0.008405
81.2668	0.000289784	0.000773426		47.4127	0.00396059	0.0036664		81.2668	0.000154072	-0.000819417		81.2668	0.000539087	0.000315781		43.1918	-0.00170979	-0.00168562		43.1918	0.00293489	0.00293141		49.921	0.00831546	0.00847557
81.3495	0.000293003	0.000765892		47.4532	0.00400696	0.0037104		81.3495	0.000156022	-0.000835889		81.3495	0.000532843	0.000304198		43.227	-0.00170512	-0.00168353		43.227	0.00294792	0.00294347		49.9646	0.00834553	0.00854653
81.4323	0.000297863	0.000759121		47.4937	0.00405352	0.00375477		81.4323	0.000158448	-0.000852855		81.4323	0.000525675	0.000293708		43.2622	-0.00170024	-0.00168128		43.2622	0.00296098	0.0029556		50.0082	0.00837549	0.00861786
81.515	0.000304408	0.000753094		47.5341	0.00410027	0.00379952		81.515	0.000161333	-0.000870309		81.515	0.000517651	0.000284343		43.2974	-0.00169515	-0.00167886		43.2974	0.00297408	0.0029678		50.0518	0.00840533	0.00868954
81.5977	0.00031266	0.000747748		47.5746	0.00414721	0.00384464		81.5977	0.000164657	-0.000888239		81.5977	0.000508859	0.000276106		43.3326	-0.00168986	-0.00167627		43.3326	0.0029872	0.00298007		50.0954	0.00843507	0.00876156
81.6805	0.000322623	0.00074298		47.6151	0.00419434	0.00389013		81.6805	0.000168389	-0.000906638		81.6805	0.000499406	0.000268981		43.3678	-0.00168435	-0.0016735		43.3678	0.00300036	0.00299242		50.139	0.0084647	0.0088339
81.7632	0.000334272	0.000738657		47.6555	0.00424166	0.00393599		81.7632	0.000172498	-0.000925501		81.7632	0.000489413	0.000262932		43.403	-0.00167862	-0.00167055		43.403	0.00301355	0.00300483		50.1826	0.00849424	0.00890655
81.8459	0.000347559	0.000734631		47.696	0.00428918	0.00398222		81.8459	0.000176953	-0.000944825		81.8459	0.000479018	0.000257909		43.4382	-0.00167268	-0.00166742		43.4382	0.00302676	0.00301732		50.2262	0.00852367	0.00897948
81.9286	0.0003624	0.000730736		47.7365	0.00433688	0.00402882		81.9286	0.000181725	-0.000964609		81.9286	0.000468362	0.000253845		43.4734	-0.00166651	-0.00166411		43.4734	0.00304001	0.00302988		50.2698	0.008553	0.00905267
82.0114	0.000378674	0.000726793		47.7769	0.00438479	0.00407579		82.0114	0.000186793	-0.000984862		82.0114	0.000457594	0.000250653		43.5086	-0.00166013	-0.0016606		43.5086	0.00305329	0.00304252		50.3134	0.00858224	0.00912611
82.0941	0.000396226	0.000722628		47.8174	0.0044329	0.00412312		82.0941	0.000192139	-0.0010056		82.0941	0.000446857	0.000248229		43.5438	-0.00165352	-0.00165691		43.5438	0.00306661	0.00305522		50.3569	0.00861137	0.00919977
82.1768	0.000414875	0.000718074		47.8579	0.00448122	0.00417081		82.1768	0.00019775	-0.00102687		82.1768	0.000436279	0.000246464		43.579	-0.00164668	-0.00165301		43.579	0.00307995	0.003068		50.4005	0.0086404	0.00927363
82.2596	0.000434429	0.000712973		47.8983	0.00452976	0.00421887		82.2596	0.000203612	-0.00104869		82.2596	0.00042597	0.000245249		43.6142	-0.00163962	-0.00164892		43.6142	0.00309333	0.00308086		50.4441	0.00866932	0.00934768
82.3423	0.000454689	0.00070718		47.9388	0.00457851	0.00426729		82.3423	0.00020971	-0.00107112		82.3423	0.000416022	0.000244473		43.6494	-0.00163233	-0.00164463		43.6494	0.00310675	0.00309378		50.4877	0.00869812	0.00942188
82.425	0.000475454	0.00070058		47.9793	0.0046275	0.00431607		82.425	0.000216027	-0.00109421		82.425	0.00040651	0.000244028		43.6846	-0.00162481	-0.00164014		43.6846	0.00312019	0.00310677		50.5313	0.00872678	0.00949623
82.5078	0.000496519	0.000693087		48.0197	0.00467671	0.0043652		82.5078	0.000222544	-0.00111798		82.5078	0.00039749	0.000243803		43.7198	-0.00161706	-0.00163544		43.7198	0.00313368	0.00311984		50.5749	0.00875531	0.0095707
82.5905	0.000517679	0.000684649		48.0602	0.00472617	0.00441469		82.5905	0.000229241	-0.00114248		82.5905	0.000388996	0.000243694		43.7549	-0.00160908	-0.00163054		43.7549	0.00314719	0.00313297		50.6185	0.00878368	0.00964527
82.6732	0.000538727	0.000675243		48.1007	0.00477588	0.00446454		82.6732	0.000236095	-0.00116772		82.6732	0.000381047	0.000243586		43.7901	-0.00160086	-0.00162542		43.7901	0.00316075	0.00314618		50.6621	0.00881188	0.00971993
82.7559	0.000559463	0.000664864		48.1411	0.00482585	0.00451474		82.7559	0.000243081	-0.0011937		82.7559	0.000373647	0.000243363		43.8253	-0.0015924	-0.0016201		43.8253	0.00317434	0.00315945		50.7057	0.00883989	0.00979467
82.8387	0.000579695	0.000653527		48.1816	0.00487609	0.00456528		82.8387	0.000250175	-0.00122042		82.8387	0.000366786	0.00024292		43.8605	-0.0015837	-0.00161457		43.8605	0.00318797	0.0031728		50.7493	0.00886769	0.00986946
82.9214	0.000599255	0.000641264		48.2221	0.00492661	0.00461618		82.9214	0.000257358	-0.00124785		82.9214	0.000360446	0.00024216		43.8957	-0.00157477	-0.00160882		43.8957	0.00320163	0.00318621		50.7929	0.00889527	0.00994429
83.0041	0.000617992	0.000628125		48.2625	0.00497741	0.00466742		83.0041	0.000264612	-0.00127595		83.0041	0.000354604	0.000241012		43.9309	-0.00156559	-0.00160286		43.9309	0.00321534	0.00319968		50.8365	0.00892261	0.0100191
83.0869	0.000635774	0.000614168		48.303	0.00502851	0.004719		83.0869	0.00027192	-0.0013047		83.0869	0.000349232	0.000239437		43.9661	-0.00155617	-0.00159668		43.9661	0.00322909	0.00321323		50.8801	0.00894967	0.010094
83.1696	0.000652491	0.000599467		48.3434	0.00507992	0.00477093		83.1696	0.000279267	-0.00133406		83.1696	0.000344299	0.000237426		44.0013	-0.00154651	-0.00159029		44.0013	0.00324288	0.00322683		50.9237	0.00897645	0.0101689
83.2523	0.000668059	0.000584113		48.3839	0.00513164	0.00482319		83.2523	0.000286637	-0.00136397		83.2523	0.000339761	0.000234996		44.0365	-0.0015366	-0.00158368		44.0365	0.00325671	0.0032405		50.9673	0.00900292	0.0102438
83.3351	0.000682418	0.000568218		48.4244	0.00518368	0.0048758		83.3351	0.000294016	-0.00139441		83.3351	0.000335556	0.000232178		44.0717	-0.00152644	-0.00157685		44.0717	0.00327059	0.00325424		51.0109	0.00902905	0.0103186
83.4178	0.000695521	0.000551925		48.4648	0.00523605	0.00492874		83.4178	0.00030139	-0.00142533		83.4178	0.000331604	0.000229025		44.1069	-0.00151604	-0.0015698		44.1069	0.00328451	0.00326804		51.0545	0.00905483	0.0103934
83.5005	0.000707341	0.000535396		48.5053	0.00528877	0.00498202		83.5005	0.000308746	-0.00145668		83.5005	0.000327807	0.000225612		44.1421	-0.00150538	-0.00156252		44.1421	0.00329848	0.00328189		51.0981	0.00908024	0.0104682
83.5832	0.000717854	0.000518805		48.5458	0.00534183	0.00503563		83.5832	0.00031607	-0.00148843		83.5832	0.00032406	0.000222036		44.1773	-0.00149448	-0.00155503		44.1773	0.0033125	0.00329581		51.1417	0.00910525	0.0105429
83.666	0.000727041	0.000502323		48.5862	0.00539524	0.00508957		83.666	0.000323345	-0.00152054		83.666	0.000320249	0.000218413		44.2125	-0.00148333	-0.00154731		44.2125	0.00332657	0.00330979		51.1853	0.00912984	0.0106175
83.7487	0.000734884	0.000486126		48.6267	0.00544902	0.00514384		83.7487	0.000330554	-0.00155297		83.7487	0.000316259	0.000214869		44.2477	-0.00147192	-0.00153937		44.2477	0.00334069	0.00332383		51.2289	0.00915399	0.0106921
83.8314	0.000741377	0.000470382		48.6672	0.00550317	0.00519844		83.8314	0.000337678	-0.0015857		83.8314	0.000311983	0.000211535		44.2829	-0.00146026	-0.0015312		44.2829	0.00335487	0.00333794		51.2725	0.00917769	0.0107666
83.9142	0.000746538	0.000455251		48.7076	0.00555769	0.00525337		83.9142	0.000344697	-0.00161871		83.9142	0.000307324	0.000208542		44.3181	-0.00144835	-0.0015228		44.3181	0.00336909	0.0033521		51.3161	0.00920092	0.0108409
83.9969	0.000750403	0.00044086		48.7481	0.00561259	0.00530863		83.9969	0.000351582	-0.00165198		83.9969	0.000302195	0.000206013		44.3533	-0.00143618	-0.00151417		44.3533	0.00338336	0.00336632		51.3597	0.00922365	0.0109152
84.0796	0.000753043	0.000427309		48.7886	0.00566787	0.00536421		84.0796	0.000358304	-0.00168552		84.0796	0.000296525	0.000204067		44.3885	-0.00142376	-0.00150531		44.3885	0.00339769	0.00338059		51.4033	0.00924587	0.0109893
84.1624	0.00075455	0.000414671		48.829	0.00572355	0.00542013		84.1624	0.000364824	-0.00171931		84.1624	0.000290255	0.00020281		44.4237	-0.00141108	-0.00149622		44.4237	0.00341208	0.00339493		51.4469	0.00926756	0.0110632
84.2451	0.000755027	0.000403002		48.8695	0.00577963	0.00547637		84.2451	0.000371108	-0.00175337		84.2451	0.000283339	0.000202336		44.4589	-0.00139814	-0.00148689		44.4589	0.00342652	0.00340932		51.4905	0.00928871	0.0111369
84.3278	0.00075458	0.000392348		48.91	0.00583611	0.00553295		84.3278	0.000377125	-0.00178769		84.3278	0.000275753	0.000202728		44.4941	-0.00138494	-0.00147732		44.4941	0.00344102	0.00342376		51.5341	0.0093093	0.0112105
84.4105	0.000753308	0.000382737		48.9504	0.00589299	0.00558986		84.4105	0.000382849	-0.00182227		84.4105	0.000267493	0.000204052		44.5293	-0.00137148	-0.00146752		44.5293	0.00345558	0.00343827		51.5777	0.00932932	0.0112838
84.4933	0.000751297	0.000374181		48.9909	0.00595029	0.00564711		84.4933	0.000388257	-0.00185712		84.4933	0.000258593	0.000206361		44.5645	-0.00135776	-0.00145747		44.5645	0.00347019	0.00345282		51.6213	0.00934875	0.0113568
84.576	0.000748623	0.000366677		49.0314	0.006008	0.0057047		84.576	0.000393326	-0.00189226		84.576	0.00024912	0.000209688		44.5996	-0.00134377	-0.00144718		44.5996	0.00348487	0.00346744		51.6649	0.00936759	0.0114296
84.6587	0.000745366	0.000360211		49.0718	0.00606614	0.00576264		84.6587	0.000398037	-0.00192769		84.6587	0.00023918	0.000214036		44.6348	-0.00132952	-0.00143664		44.6348	0.0034996	0.00348211		51.7084	0.00938582	0.011502
84.7415	0.000741612	0.00035476		49.1123	0.00612469	0.00582094		84.7415	0.00040237	-0.00196343		84.7415	0.000228908	0.000219375		44.67	-0.00131501	-0.00142585		44.67	0.0035144	0.00349684		51.752	0.00940344	0.0115741
84.8242	0.000737461	0.000350291		49.1528	0.00618368	0.0058796		84.8242	0.000406309	-0.00199952		84.8242	0.000218463	0.000225638		44.7052	-0.00130023	-0.00141481		44.7052	0.00352925	0.00351162		51.7956	0.00942042	0.0116457
84.9069	0.000733023	0.00034676		49.1932	0.00624309	0.00593862		84.9069	0.000409834	-0.00203596		84.9069	0.000208024	0.000232728		44.7404	-0.00128519	-0.00140352		44.7404	0.00354417	0.00352646		51.8392	0.00943678	0.011717
84.9897	0.000728415	0.00034412		49.2337	0.00630293	0.00599802		84.9897	0.000412927	-0.00207278		84.9897	0.000197773	0.000240521		44.7756	-0.00126988	-0.00139196		44.7756	0.00355915	0.00354137		51.8828	0.00945248	0.0117878
85.0724	0.000723759	0.000342331		49.2742	0.00636321	0.0060578		85.0724	0.000415571	-0.00211001		85.0724	0.000187892	0.000248882		44.8108	-0.0012543	-0.00138015		44.8108	0.00357419	0.00355634		51.9264	0.00946754	0.011858
85.1551	0.000719175	0.000341357		49.3146	0.00642392	0.00611797		85.1551	0.000417755	-0.00214769		85.1551	0.000178548	0.000257667		44.846	-0.00123845	-0.00136807		44.846	0.0035893	0.00357137		51.97	0.00948193	0.0119278
85.2378	0.000714784	0.000341171		49.3551	0.00648506	0.00617854		85.2378	0.000419473	-0.00218585		85.2378	0.000169902	0.000266733		44.8812	-0.00122233	-0.00135572		44.8812	0.00360447	0.00358647		52.0136	0.00949566	0.0119969
85.3206	0.0007107	0.000341749		49.3955	0.00654663	0.00623951		85.3206	0.000420721	-0.00222454		85.3206	0.000162113	0.000275937		44.9164	-0.00120594	-0.0013431		44.9164	0.0036197	0.00360164		52.0572	0.00950871	0.0120655
85.4033	0.000707015	0.000343076		49.436	0.00660863	0.00630089		85.4033	0.000421503	-0.00226382		85.4033	0.000155332	0.000285135		44.9516	-0.00118928	-0.00133021		44.9516	0.003635	0.00361689		52.1008	0.00952109	0.0121333
85.486	0.000703794	0.00034514		49.4765	0.00667105	0.00636268		85.486	0.00042183	-0.00230373		85.486	0.000149697	0.00029419		44.9868	-0.00117235	-0.00131703		44.9868	0.00365036	0.0036322		52.1444	0.00953278	0.0122005
85.5688	0.000701068	0.000347928		49.5169	0.00673389	0.0064249		85.5688	0.000421717	-0.00234434		85.5688	0.00014532	0.000302972		45.022	-0.00115515	-0.00130358		45.022	0.00366578	0.0036476		52.188	0.00954379	0.012267
85.6515	0.000698841	0.000351421		49.5574	0.00679715	0.00648754		85.6515	0.000421187	-0.00238571		85.6515	0.000142283	0.000311362		45.0572	-0.00113767	-0.00128984		45.0572	0.00368127	0.00366308		52.2316	0.00955411	0.0123327
85.7342	0.000697095	0.000355584		49.5979	0.00686082	0.00655061		85.7342	0.000420267	-0.0024279		85.7342	0.000140634	0.000319267		45.0924	-0.00111992	-0.00127581		45.0924	0.00369683	0.00367864		52.2752	0.00956373	0.0123977
85.817	0.000695796	0.000360371		49.6383	0.0069249	0.00661411		85.817	0.000418983	-0.002471		85.817	0.000140388	0.000326619		45.1276	-0.00110189	-0.00126149		45.1276	0.00371245	0.00369429		52.3188	0.00957266	0.0124618
85.8997	0.000694893	0.000365726		49.6788	0.00698937	0.00667805		85.8997	0.000417361	-0.00251509		85.8997	0.000141528	0.000333384		45.1628	-0.00108359	-0.00124687		45.1628	0.00372814	0.00371003		52.3624	0.00958089	0.012525
85.9824	0.000694317	0.000371591		49.7193	0.00705424	0.00674243		85.9824	0.000415423	-0.00256023		85.9824	0.000144012	0.000339548		45.198	-0.00106502	-0.00123195		45.198	0.00374389	0.00372586		52.406	0.00958841	0.0125873
86.0651	0.000693982	0.000377907		49.7597	0.00711949	0.00680725		86.0651	0.000413187	-0.00260649		86.0651	0.000147778	0.000345122		45.2332	-0.00104617	-0.00121673		45.2332	0.00375971	0.00374178		52.4496	0.00959523	0.0126487
86.1479	0.00069379	0.00038461		49.8002	0.00718512	0.00687251		86.1479	0.000410667	-0.00265396		86.1479	0.000152747	0.000350137		45.2684	-0.00102705	-0.0012012		45.2684	0.0037756	0.0037578		52.4932	0.00960134	0.012709
86.2306	0.000693641	0.00039163		49.8407	0.00725112	0.00693821		86.2306	0.000407875	-0.00270268		86.2306	0.000158824	0.000354644		45.3036	-0.00100765	-0.00118535		45.3036	0.00379156	0.00377391		52.5368	0.00960675	0.0127684
86.3133	0.000693437	0.000398898		49.8811	0.00731749	0.00700436		86.3133	0.000404826	-0.00275271		86.3133	0.000165898	0.000358702		45.3388	-0.000987976	-0.00116919		45.3388	0.00380758	0.00379013		52.5804	0.00961145	0.0128266
86.3961	0.000693092	0.000406344		49.9216	0.00738421	0.00707095		86.3961	0.000401537	-0.00280411		86.3961	0.000173847	0.000362377		45.374	-0.000968027	-0.00115272		45.374	0.00382367	0.00380645		52.624	0.00961544	0.0128838
86.4788	0.000692534	0.000413892		49.9621	0.00745129	0.00713798		86.4788	0.000398026	-0.00285694		86.4788	0.000182541	0.000365743		45.4092	-0.000947803	-0.00113592		45.4092	0.00383983	0.00382287		52.6676	0.00961873	0.0129398
86.5615	0.000691701	0.000421459		50.0025	0.00751871	0.00720545		86.5615	0.00039432	-0.00291127		86.5615	0.000191855	0.000368884		45.4443	-0.000927302	-0.00111879		45.4443	0.00385606	0.0038394		52.7112	0.00962131	0.0129946
86.6443	0.000690534	0.000428963		50.043	0.00758646	0.00727336		86.6443	0.000390449	-0.00296717		86.6443	0.000201661	0.000371894		45.4795	-0.000906524	-0.00110133		45.4795	0.00387236	0.00385603		52.7548	0.00962319	0.0130481
86.727	0.000688968	0.000436328		50.0835	0.00765453	0.00734171		86.727	0.000386449	-0.00302472		86.727	0.000211842	0.000374877		45.5147	-0.000885468	-0.00108353		45.5147	0.00388872	0.00387278		52.7984	0.00962436	0.0131004
86.8097	0.000686932	0.000443484		50.1239	0.00772293	0.00741049		86.8097	0.000382357	-0.003084		86.8097	0.000222286	0.000377937		45.5499	-0.000864134	-0.00106539		45.5499	0.00390516	0.00388963		52.842	0.00962484	0.0131514
86.8925	0.000684351	0.000450368		50.1644	0.00779164	0.0074797		86.8925	0.000378212	-0.00314507		86.8925	0.000232892	0.000381178		45.5851	-0.000842518	-0.00104692		45.5851	0.00392166	0.00390659		52.8856	0.00962461	0.0132009
86.9752	0.000681145	0.000456923		50.2049	0.00786064	0.00754935		86.9752	0.000374054	-0.00320802		86.9752	0.000243561	0.000384687		45.6203	-0.00082062	-0.00102809		45.6203	0.00393822	0.00392367		52.9292	0.00962367	0.0132491
87.0579	0.000677236	0.000463093		50.2453	0.00792995	0.00761942		87.0579	0.000369927	-0.0032729		87.0579	0.000254196	0.000388537		45.6555	-0.000798437	-0.00100891		45.6555	0.00395486	0.00394085		52.9728	0.00962204	0.0132958
87.1406	0.000672552	0.000468837		50.2858	0.00799954	0.00768991		87.1406	0.000365871	-0.00333975		87.1406	0.000264693	0.000392785		45.6907	-0.000775968	-0.000989376		45.6907	0.00397155	0.00395815		53.0163	0.0096197	0.013341
87.2234	0.000667037	0.000474124		50.3263	0.0080694	0.00776081		87.2234	0.000361931	-0.00340858		87.2234	0.000274948	0.000397469		45.7259	-0.00075321	-0.000969482		45.7259	0.00398832	0.00397556		53.0599	0.00961664	0.0133847
87.3061	0.000660645	0.00047894		50.3667	0.00813954	0.00783213		87.3061	0.000358145	-0.00347941		87.3061	0.000284861	0.000402617		45.7611	-0.000730161	-0.000949224		45.7611	0.00400514	0.00399308		53.1035	0.00961289	0.0134267
87.3888	0.000653351	0.000483285		50.4072	0.00820993	0.00790386		87.3888	0.000354552	-0.00355222		87.3888	0.000294345	0.000408245		45.7963	-0.000706818	-0.0009286		45.7963	0.00402203	0.00401071		53.1471	0.00960842	0.0134672
87.4716	0.000645156	0.000487165		50.4476	0.00828057	0.00797598		87.4716	0.000351186	-0.00362696		87.4716	0.000303329	0.000414349		45.8315	-0.000683178	-0.000907603		45.8315	0.00403899	0.00402846		53.1907	0.00960323	0.013506
87.5543	0.000636084	0.000490589		50.4881	0.00835145	0.0080485		87.5543	0.000348071	-0.00370356		87.5543	0.000311759	0.000420908		45.8667	-0.000659239	-0.000886228		45.8667	0.004056	0.00404632		53.2343	0.00959733	0.0135431
87.637	0.000626175	0.000493567		50.5286	0.00842256	0.0081214		87.637	0.000345226	-0.00378194		87.637	0.000319595	0.000427874		45.9019	-0.000634997	-0.000864474		45.9019	0.00407308	0.00406429		53.2779	0.0095907	0.0135785
87.7198	0.000615487	0.000496105		50.569	0.00849388	0.00819468		87.7198	0.000342662	-0.00386198		87.7198	0.000326806	0.00043519		45.9371	-0.000610449	-0.000842335		45.9371	0.00409021	0.00408237		53.3215	0.00958336	0.0136121
87.8025	0.000604093	0.000498219		50.6095	0.0085654	0.00826831		87.8025	0.000340381	-0.00394352		87.8025	0.000333371	0.00044279		45.9723	-0.000585591	-0.000819804		45.9723	0.00410741	0.00410056		53.3651	0.00957528	0.0136439
87.8852	0.00059207	0.000499934		50.65	0.00863712	0.0083423		87.8852	0.000338378	-0.0040264		87.8852	0.000339273	0.000450608		46.0075	-0.00056042	-0.000796882		46.0075	0.00412467	0.00411887		53.4087	0.00956648	0.0136739
87.9679	0.000579492	0.000501284		50.6904	0.00870901	0.00841663		87.9679	0.000336641	-0.00411042		87.9679	0.000344495	0.000458575		46.0427	-0.000534932	-0.00077356		46.0427	0.00414199	0.00413729		53.4523	0.00955694	0.013702
88.0507	0.000566411	0.000502314		50.7309	0.00878106	0.00849129		88.0507	0.000335155	-0.00419535		88.0507	0.00034903	0.000466622		46.0779	-0.000509123	-0.000749835		46.0779	0.00415938	0.00415582		53.4959	0.00954666	0.0137282
88.1334	0.000552866	0.000503076		50.7714	0.00885326	0.00856625		88.1334	0.000333902	-0.00428095		88.1334	0.00035289	0.000474679		46.1131	-0.000482988	-0.000725705		46.1131	0.00417682	0.00417446		53.5395	0.00953564	0.0137525
88.2161	0.000538896	0.000503625		50.8118	0.0089256	0.00864151		88.2161	0.00033286	-0.00436695		88.2161	0.000356106	0.00048267		46.1483	-0.000456523	-0.000701162		46.1483	0.00419433	0.00419321		53.5831	0.00952386	0.0137748
88.2989	0.000524537	0.000504013		50.8523	0.00899805	0.00871705		88.2989	0.000332006	-0.00445308		88.2989	0.000358733	0.000490505		46.1835	-0.000429723	-0.000676204		46.1835	0.0042119	0.00421207		53.6267	0.00951133	0.0137952
88.3816	0.000509825	0.000504282		50.8928	0.0090706	0.00879285		88.3816	0.000331312	-0.00453906		88.3816	0.000360835	0.000498092		46.2187	-0.000402585	-0.000650824		46.2187	0.00422954	0.00423105		53.6703	0.00949804	0.0138135
88.4643	0.000494807	0.000504461		50.9332	0.00914324	0.00886889		88.4643	0.000330737	-0.0046246		88.4643	0.000362475	0.000505341		46.2538	-0.000375102	-0.000625019		46.2538	0.00424724	0.00425013		53.7139	0.00948398	0.0138298
88.5471	0.000479555	0.000504564		50.9737	0.00921595	0.00894515		88.5471	0.000330238	-0.00470939		88.5471	0.000363708	0.00051217		46.289	-0.000347271	-0.000598781		46.289	0.00426502	0.00426932		53.7575	0.00946914	0.013844
88.6298	0.000464159	0.000504592		51.0142	0.0092887	0.00902162		88.6298	0.000329772	-0.00479315		88.6298	0.000364582	0.0005185		46.3242	-0.000319085	-0.000572107		46.3242	0.00428286	0.00428861		53.8011	0.00945352	0.0138562
88.7125	0.000448735	0.00050454		51.0546	0.00936148	0.00909827		88.7125	0.000329296	-0.00487556		88.7125	0.000365139	0.000524267		46.3594	-0.00029054	-0.00054499		46.3594	0.00430077	0.00430802		53.8447	0.00943711	0.0138663
88.7952	0.000433407	0.000504406		51.0951	0.00943427	0.00917509		88.7952	0.000328774	-0.00495631		88.7952	0.000365419	0.000529416		46.3946	-0.00026163	-0.000517426		46.3946	0.00431875	0.00432753		53.8883	0.0094199	0.0138742
88.878	0.000418315	0.000504198		51.1356	0.00950705	0.00925204		88.878	0.000328174	-0.00503509		88.878	0.000365452	0.000533902		46.4298	-0.00023235	-0.000489407		46.4298	0.0043368	0.00434715		53.9319	0.00940188	0.0138801
88.9607	0.000403608	0.000503925		51.176	0.00957981	0.00932912		88.9607	0.000327467	-0.00511159		88.9607	0.000365256	0.000537695		46.465	-0.000202692	-0.000460927		46.465	0.00435493	0.00436688		53.9755	0.00938304	0.0138838
89.0434	0.000389438	0.000503599		51.2165	0.00965251	0.00940629		89.0434	0.00032663	-0.00518547		89.0434	0.000364838	0.000540772		46.5002	-0.000172652	-0.000431981		46.5002	0.00437314	0.00438672		54.0191	0.00936339	0.0138853
89.1262	0.000375943	0.000503232		51.257	0.00972514	0.00948353		89.1262	0.000325645	-0.0052564		89.1262	0.000364186	0.000543125		46.5354	-0.000142222	-0.000402561		46.5354	0.00439142	0.00440666		54.0627	0.0093429	0.0138847
89.2089	0.000363241	0.000502843		51.2974	0.00979769	0.00956083		89.2089	0.000324493	-0.00532407		89.2089	0.000363276	0.000544772		46.5706	-0.000111397	-0.000372661		46.5706	0.00440977	0.0044267		54.1063	0.00932156	0.0138819
89.2916	0.000351425	0.000502463		51.3379	0.00987012	0.00963815		89.2916	0.000323163	-0.00538813		89.2916	0.000362074	0.000545746		46.6058	-8.01696e-05	-0.000342275		46.6058	0.00442821	0.00444685		54.1499	0.00929937	0.0138769
89.3744	0.000340566	0.000502119		51.3784	0.00994243	0.00971547		89.3744	0.000321646	-0.00544826		89.3744	0.000360545	0.000546095		46.641	-4.85339e-05	-0.000311394		46.641	0.00444673	0.0044671		54.1935	0.00927632	0.0138697
89.4571	0.00033072	0.000501831		51.4188	0.0100146	0.00979277		89.4571	0.000319938	-0.00550415		89.4571	0.000358658	0.000545872		46.6762	-1.64831e-05	-0.000280012		46.6762	0.00446532	0.00448746		54.2371	0.00925239	0.0138604
89.5398	0.000321926	0.000501613		51.4593	0.0100866	0.00987001		89.5398	0.000318036	-0.00555546		89.5398	0.000356389	0.000545135		46.7114	1.59896e-05	-0.000248123		46.7114	0.004484	0.00450791		54.2807	0.00922758	0.0138488
89.6225	0.000314216	0.000501472		51.4997	0.0101584	0.00994718		89.6225	0.000315941	-0.00560191		89.6225	0.000353727	0.000543953		46.7466	4.88906e-05	-0.000215717		46.7466	0.00450276	0.00452847		54.3243	0.00920188	0.013835
89.7053	0.00030761	0.000501405		51.5402	0.01023	0.0100242		89.7053	0.000313654	-0.00564322		89.7053	0.000350674	0.000542398		46.7818	8.22267e-05	-0.000182787		46.7818	0.00452159	0.00454913		54.3678	0.00917527	0.0138191
89.788	0.000302114	0.000501413		51.5807	0.0103013	0.0101012		89.788	0.000311179	-0.00567911		89.788	0.000347243	0.000540555		46.817	0.000116004	-0.000149327		46.817	0.00454052	0.00456989		54.4114	0.00914775	0.0138009
89.8707	0.000297719	0.000501495		51.6211	0.0103724	0.0101779		89.8707	0.000308521	-0.00570937		89.8707	0.000343464	0.000538508		46.8522	0.00015023	-0.000115327		46.8522	0.00455952	0.00459075		54.455	0.00911932	0.0137805
89.9535	0.000294381	0.000501653		51.6616	0.0104432	0.0102545		89.9535	0.000305693	-0.00573379		89.9535	0.00033938	0.00053635		46.8874	0.000184911	-8.0779e-05		46.8874	0.0045786	0.0046117		54.4986	0.00908996	0.013758
90.0362	0.000292016	0.000501884		51.7021	0.0105137	0.0103309		90.0362	0.00030271	-0.00575221		90.0362	0.000335045	0.000534173		46.9226	0.000220052	-4.56763e-05		46.9226	0.00459777	0.00463275		54.5422	0.00905968	0.0137333
90.1189	0.000290504	0.000502185		51.7425	0.0105839	0.010407		90.1189	0.000299591	-0.00576452		90.1189	0.000330516	0.000532069		46.9578	0.000255662	-1.00082e-05		46.9578	0.00461702	0.00465389		54.5858	0.00902846	0.0137064
90.2017	0.000289706	0.000502544		51.783	0.0106537	0.0104828		90.2017	0.000296359	-0.00577065		90.2017	0.000325852	0.000530128		46.993	0.000291745	2.62346e-05		46.993	0.00463635	0.00467513		54.6294	0.0089963	0.0136774
90.2844	0.000289471	0.000502941		51.8235	0.0107232	0.0105583		90.2844	0.000293037	-0.00577056		90.2844	0.000321114	0.000528437		47.0282	0.000328309	6.30586e-05		47.0282	0.00465576	0.00469646		54.673	0.00896322	0.0136462
90.3671	0.000289646	0.000503359		51.8639	0.0107923	0.0106335		90.3671	0.000289646	-0.00576427		90.3671	0.000316361	0.00052708		47.0634	0.000365361	0.000100475		47.0634	0.00467524	0.00471787		54.7166	0.00892919	0.0136128
90.4498	0.000290075	0.000503785		51.9044	0.0108609	0.0107083		90.4498	0.000286207	-0.00575184		90.4498	0.000311654	0.000526136		47.0985	0.000402907	0.000138495		47.0985	0.00469481	0.00473938		54.7602	0.00889424	0.0135774
90.5326	0.000290599	0.00050421		51.9449	0.0109291	0.0107827		90.5326	0.000282735	-0.00573333		90.5326	0.000307047	0.000525677		47.1337	0.000440954	0.000177123		47.1337	0.00471445	0.00476098		54.8038	0.00885836	0.0135398
90.6153	0.000291066	0.000504631		51.9853	0.0109969	0.0108566		90.6153	0.000279242	-0.00570887		90.6153	0.000302588	0.000525758		47.1689	0.00047951	0.000216374		47.1689	0.00473417	0.00478266		54.8474	0.00882155	0.0135001
90.698	0.000291329	0.000505046		52.0258	0.0110641	0.01093		90.698	0.000275737	-0.00567859		90.698	0.000298319	0.000526414		47.2041	0.00051858	0.000256256		47.2041	0.00475397	0.00480443		54.891	0.00878383	0.0134584
90.7808	0.000291256	0.000505455		52.0663	0.0111309	0.011003		90.7808	0.000272223	-0.00564262		90.7808	0.000294277	0.000527658		47.2393	0.000558173	0.000296778		47.2393	0.00477383	0.00482628		54.9346	0.0087452	0.0134146
90.8635	0.000290735	0.000505865		52.1067	0.0111971	0.0110753		90.8635	0.000268699	-0.00560113		90.8635	0.000290491	0.000529478		47.2745	0.000598295	0.000337951		47.2745	0.00479377	0.00484822		54.9782	0.00870567	0.0133688
90.9462	0.00028968	0.000506291		52.1472	0.0112627	0.0111471		90.9462	0.000265164	-0.00555429		90.9462	0.000286992	0.000531844		47.3097	0.000638952	0.000379788		47.3097	0.00481378	0.00487024		55.0218	0.00866525	0.0133209
91.029	0.000288028	0.000506755		52.1877	0.0113277	0.0112183		91.029	0.000261607	-0.00550229		91.029	0.000283811	0.000534715		47.3449	0.000680152	0.000422294		47.3449	0.00483386	0.00489234		55.0654	0.00862395	0.0132711
91.1117	0.000285744	0.000507282		52.2281	0.011392	0.0112888		91.1117	0.000258017	-0.0054453		91.1117	0.000280986	0.000538045		47.3801	0.000721902	0.000465482		47.3801	0.00485401	0.00491452		55.109	0.00858178	0.0132192
91.1944	0.000288006	0.000515403		52.2686	0.0114557	0.0113586		91.1944	0.000251804	-0.00533517		91.1944	0.000284044	0.000543925		47.4153	0.000764209	0.000509364		47.4153	0.00487423	0.00493678		55.1526	0.00853876	0.0131654
91.2771	0.000288858	0.000525515		52.3091	0.0115188	0.0114277		91.2771	0.000245473	-0.00521958		91.2771	0.000289109	0.000551112		47.4505	0.00080708	0.000553946		47.4505	0.00489451	0.00495912		55.1962	0.00849491	0.0131097
91.3599	0.000287958	0.000536485		52.3495	0.0115811	0.011496		91.3599	0.000239288	-0.00510466		91.3599	0.000295235	0.000559057		47.4857	0.000850521	0.00059924		47.4857	0.00491485	0.00498153		55.2398	0.00845023	0.013052
91.4426	0.000285669	0.000547917		52.39	0.0116427	0.0115635		91.4426	0.000233223	-0.00499081		91.4426	0.000301981	0.000567405		47.5209	0.00089454	0.000645257		47.5209	0.00493525	0.00500402		55.2834	0.00840473	0.0129924
91.5253	0.00028232	0.000559554		52.4305	0.0117035	0.0116302		91.5253	0.000227245	-0.0048781		91.5253	0.000309042	0.000575909		47.5561	0.000939143	0.000692003		47.5561	0.00495572	0.00502658		55.327	0.00835845	0.0129309
91.6081	0.000278185	0.000571254		52.4709	0.0117635	0.011696		91.6081	0.000221322	-0.0047664		91.6081	0.000316226	0.000584419		47.5913	0.000984339	0.000739489		47.5913	0.00497623	0.00504921		55.3706	0.00831138	0.0128676
91.6908	0.000273483	0.000582949		52.5114	0.0118227	0.0117609		91.6908	0.000215426	-0.00465549		91.6908	0.000323419	0.000592848		47.6265	0.00103013	0.000787726		47.6265	0.00499681	0.00507191		55.4142	0.00826355	0.0128024
91.7735	0.000268387	0.000594618		52.5518	0.011881	0.0118249		91.7735	0.000209532	-0.00454511		91.7735	0.000330558	0.000601155		47.6617	0.00107653	0.000836719		47.6617	0.00501743	0.00509468		55.4578	0.00821497	0.0127354
91.8563	0.000263034	0.000606266		52.5923	0.0119385	0.011888		91.8563	0.000203618	-0.00443502		91.8563	0.000337611	0.000609323		47.6969	0.00112355	0.000886479		47.6969	0.0050381	0.00511752		55.5014	0.00816567	0.0126666
91.939	0.000257535	0.00061791		52.6328	0.011995	0.01195		91.939	0.00019767	-0.00432498		91.939	0.000344569	0.000617353		47.7321	0.00117118	0.000937016		47.7321	0.00505882	0.00514042		55.545	0.00811564	0.0125961
92.0217	0.00025198	0.000629574		52.6732	0.0120506	0.012011		92.0217	0.000191673	-0.00421479		92.0217	0.00035143	0.000625253		47.7673	0.00121944	0.000988333		47.7673	0.00507958	0.00516338		55.5886	0.00806493	0.0125238
92.1044	0.000246443	0.000641283		52.7137	0.0121053	0.012071		92.1044	0.000185617	-0.00410429		92.1044	0.000358201	0.000633036		47.8025	0.00126834	0.00104044		47.8025	0.00510039	0.00518641		55.6322	0.00801353	0.0124498
92.1872	0.000240987	0.000653061		52.7542	0.012159	0.0121298		92.1872	0.000179494	-0.00399332		92.1872	0.000364893	0.000640718		47.8377	0.00131788	0.00109335		47.8377	0.00512123	0.00520949		55.6757	0.00796148	0.0123741
92.2699	0.000235663	0.000664932		52.7946	0.0122116	0.0121876		92.2699	0.000173298	-0.00388175		92.2699	0.000371518	0.000648315		47.8729	0.00136808	0.00114706		47.8729	0.00514211	0.00523263		55.7193	0.0079088	0.0122968
92.3526	0.000230514	0.000676919		52.8351	0.0122632	0.0122442		92.3526	0.000167024	-0.00376949		92.3526	0.000378091	0.000655845		47.9081	0.00141893	0.00120159		47.9081	0.00516302	0.00525583		55.7629	0.00785549	0.0122179
92.4354	0.000225576	0.000689041		52.8756	0.0123137	0.0122997		92.4354	0.00016067	-0.00365644		92.4354	0.000384629	0.000663326		47.9432	0.00147045	0.00125694		47.9432	0.00518396	0.00527907		55.8065	0.00780158	0.0121374
92.5181	0.000220875	0.000701321		52.916	0.0123631	0.012354		92.5181	0.000154234	-0.00354253		92.5181	0.000391151	0.000670775		47.9784	0.00152265	0.00131312		47.9784	0.00520493	0.00530237		55.8501	0.0077471	0.0120554
92.6008	0.000216434	0.000713775		52.9565	0.0124114	0.0124071		92.6008	0.000147717	-0.00342771		92.6008	0.000397675	0.000678208		48.0136	0.00157553	0.00137013		48.0136	0.00522592	0.00532571		55.8937	0.00769205	0.0119719
92.6836	0.000212266	0.000726422		52.997	0.0124585	0.0124589		92.6836	0.000141119	-0.00331191		92.6836	0.00040422	0.000685643		48.0488	0.0016291	0.00142798		48.0488	0.00524693	0.0053491		55.9373	0.00763646	0.0118869
92.7663	0.000208383	0.000739276		53.0374	0.0125043	0.0125095		92.7663	0.000134442	-0.00319509		92.7663	0.000410804	0.000693096		48.084	0.00168338	0.00148668		48.084	0.00526796	0.00537253		55.9809	0.00758034	0.0118005
92.849	0.000204789	0.000752352		53.0779	0.012549	0.0125589		92.849	0.000127688	-0.00307724		92.849	0.000417446	0.000700583		48.1192	0.00173836	0.00154623		48.1192	0.005289	0.00539599		56.0245	0.00752373	0.0117128
92.9317	0.000201482	0.000765661		53.1184	0.0125923	0.0126069		92.9317	0.000120858	-0.00295832		92.9317	0.000424162	0.000708121		48.1544	0.00179406	0.00160664		48.1544	0.00531005	0.00541949		56.0681	0.00746663	0.0116237
93.0145	0.000198458	0.000779216		53.1588	0.0126343	0.0126536		93.0145	0.000113955	-0.00283832		93.0145	0.00043097	0.000715727		48.1896	0.0018505	0.00166792		48.1896	0.00533112	0.00544303		56.1117	0.00740907	0.0115333
93.0972	0.000195707	0.000793028		53.1993	0.012675	0.0126989		93.0972	0.000106983	-0.00271722		93.0972	0.000437888	0.000723418		48.2248	0.00190767	0.00173007		48.2248	0.00535218	0.00546658		56.1553	0.00735108	0.0114417
93.1799	0.000193218	0.000807106		53.2398	0.0127143	0.0127429		93.1799	9.99439e-05	-0.00259504		93.1799	0.000444933	0.00073121		48.26	0.00196558	0.0017931		48.26	0.00537326	0.00549017		56.1989	0.00729266	0.0113489
93.2627	0.000190975	0.000821459		53.2802	0.0127522	0.0127855		93.2627	9.2842e-05	-0.00247177		93.2627	0.000452123	0.000739119		48.2952	0.00202426	0.00185701		48.2952	0.00539433	0.00551378		56.2425	0.00723384	0.0112549
93.3454	0.000188962	0.000836097		53.3207	0.0127886	0.0128267		93.3454	8.56803e-05	-0.00234742		93.3454	0.000459476	0.000747161		48.3304	0.0020837	0.0019218		48.3304	0.00541541	0.0055374		56.2861	0.00717465	0.0111598
93.4281	0.000187159	0.000851026		53.3612	0.0128235	0.0128664		93.4281	7.84625e-05	-0.002222		93.4281	0.000467007	0.00075535		48.3656	0.00214392	0.00198749		48.3656	0.00543648	0.00556103		56.3297	0.0071151	0.0110637
93.5109	0.000185545	0.000866255		53.4016	0.012857	0.0129047		93.5109	7.11921e-05	-0.00209553		93.5109	0.000474731	0.0007637		48.4008	0.00220493	0.00205407		48.4008	0.00545754	0.00558468		56.3733	0.00705521	0.0109665
93.5936	0.000184098	0.000881791		53.4421	0.0128888	0.0129416		93.5936	6.38728e-05	-0.00196805		93.5936	0.000482664	0.000772223		48.436	0.00226674	0.00212156		48.436	0.0054786	0.00560833		56.4169	0.00699501	0.0108684
93.6763	0.000182796	0.000897639		53.4825	0.0129191	0.0129769		93.6763	5.65082e-05	-0.00183956		93.6763	0.000490817	0.000780933		48.4712	0.00232935	0.00218995		48.4712	0.00549965	0.00563199		56.4605	0.00693452	0.0107694
93.759	0.000181615	0.000913804		53.523	0.0129477	0.0130108		93.759	4.9102e-05	-0.00171011		93.759	0.000499202	0.000789839		48.5064	0.00239278	0.00225926		48.5064	0.00552069	0.00565564		56.5041	0.00687374	0.0106695
93.8418	0.00018053	0.000930293		53.5635	0.0129747	0.0130431		93.8418	4.16578e-05	-0.00157973		93.8418	0.000507829	0.000798952		48.5416	0.00245704	0.00232948		48.5416	0.00554171	0.00567929		56.5477	0.00681271	0.0105688
93.9245	0.000179518	0.000947106		53.6039	0.013	0.0130739		93.9245	3.41791e-05	-0.00144845		93.9245	0.000516705	0.00080828		48.5768	0.00252213	0.00240063		48.5768	0.00556272	0.00570292		56.5913	0.00675145	0.0104673
94.0072	0.000178557	0.000964245		53.6444	0.0130236	0.0131032		94.0072	2.66694e-05	-0.00131631		94.0072	0.000525836	0.000817831		48.612	0.00258807	0.0024727		48.612	0.0055837	0.00572654		56.6349	0.00668998	0.0103651
94.09	0.000177626	0.000981711		53.6849	0.0130454	0.0131309		94.09	1.91321e-05	-0.00118335		94.09	0.000535228	0.00082761		48.6472	0.00265486	0.00254571		48.6472	0.00560467	0.00575014		56.6785	0.00662831	0.0102622
94.1727	0.000176707	0.000999502		53.7253	0.0130655	0.013157		94.1727	1.15705e-05	-0.00104961		94.1727	0.000544884	0.000837623		48.6824	0.00272252	0.00261966		48.6824	0.0056256	0.00577372		56.7221	0.00656647	0.0101587
94.2554	0.000175783	0.00101762		53.7658	0.0130838	0.0131815		94.2554	3.98781e-06	-0.000915122		94.2554	0.000554807	0.000847872		48.7176	0.00279106	0.00269456		48.7176	0.00564651	0.00579727		56.7657	0.00650447	0.0100545
94.3382	0.000174837	0.00103605		53.8063	0.0131003	0.0132044		94.3382	-3.61299e-06	-0.000779935		94.3382	0.000564997	0.000858359		48.7527	0.00286048	0.00277041		48.7527	0.00566739	0.00582078		56.8093	0.00644235	0.00994986
94.4209	0.000173856	0.0010548		53.8467	0.0131149	0.0132256		94.4209	-1.1229e-05	-0.000644087		94.4209	0.000575454	0.000869086		48.7879	0.00293079	0.00284723		48.7879	0.00568823	0.00584425		56.8529	0.00638012	0.00984469
94.5036	0.000172828	0.00107385		53.8872	0.0131276	0.0132452		94.5036	-1.88575e-05	-0.000507619		94.5036	0.000586178	0.000880052		48.8231	0.00300201	0.00292501		48.8231	0.00570904	0.00586767		56.8965	0.0063178	0.00973906
94.5863	0.00017174	0.00109321		53.9277	0.0131385	0.0132631		94.5863	-2.64959e-05	-0.000370568		94.5863	0.000597166	0.000891255		48.8583	0.00307414	0.00300376		48.8583	0.0057298	0.00589105		56.9401	0.00625541	0.00963301
94.6691	0.000170585	0.00111287		53.9681	0.0131475	0.0132794		94.6691	-3.41419e-05	-0.000232973		94.6691	0.000608415	0.000902694		48.8935	0.00314719	0.0030835		48.8935	0.00575051	0.00591437		56.9837	0.00619298	0.0095266
94.7518	0.000169354	0.00113282		54.0086	0.0131545	0.013294		94.7518	-4.17934e-05	-9.48716e-05		94.7518	0.000619922	0.000914366		48.9287	0.00322117	0.00316422		48.9287	0.00577116	0.00593763		57.0272	0.00613051	0.00941985
94.8345	0.00016804	0.00115304		54.0491	0.0131596	0.0133068		94.8345	-4.94484e-05	4.37031e-05		94.8345	0.000631681	0.000926266		48.9639	0.00329609	0.00324593		48.9639	0.00579176	0.00596082		57.0708	0.00606802	0.00931281
94.9173	0.000166638	0.00117354		54.0895	0.0131628	0.0133179		94.9173	-5.71053e-05	0.000182718		94.9173	0.000643687	0.000938391		48.9991	0.00337196	0.00332864		48.9991	0.0058123	0.00598394		57.1144	0.00600554	0.00920553
95	0.000165145	0.0011943		54.13	0.013164	0.0133273		95	-6.47626e-05	0.000322144		95	0.000655934	0.000950735		49.0343	0.00344878	0.00341235		49.0343	0.00583277	0.00600699		57.158	0.00594307	0.00909805
				54.1705	0.0131632	0.0133349										49.0695	0.00352657	0.00349707		49.0695	0.00585316	0.00602995		57.2016	0.00588062	0.0089904
				54.2109	0.0131604	0.0133407										49.1047	0.00360534	0.0035828		49.1047	0.00587348	0.00605283		57.2452	0.00581821	0.00888264
				54.2514	0.0131556	0.0133447										49.1399	0.00368509	0.00366955		49.1399	0.00589371	0.00607561		57.2888	0.00575585	0.00877481
				54.2919	0.0131488	0.013347										49.1751	0.00376584	0.00375733		49.1751	0.00591385	0.0060983		57.3324	0.00569355	0.00866695
				54.3323	0.01314	0.0133474										49.2103	0.00384758	0.00384613		49.2103	0.00593389	0.00612088		57.376	0.00563131	0.0085591
				54.3728	0.0131292	0.013346										49.2455	0.00393035	0.00393597		49.2455	0.00595382	0.00614336		57.4196	0.00556914	0.00845132
				54.4133	0.0131164	0.0133427										49.2807	0.00401413	0.00402685		49.2807	0.00597365	0.00616572		57.4632	0.00550706	0.00834365
				54.4537	0.0131015	0.0133376										49.3159	0.00409895	0.00411877		49.3159	0.00599336	0.00618796		57.5068	0.00544505	0.00823612
				54.4942	0.0130846	0.0133306										49.3511	0.0041848	0.00421174		49.3511	0.00601294	0.00621007		57.5504	0.00538314	0.0081288
				54.5346	0.0130657	0.0133217										49.3863	0.00427171	0.00430576		49.3863	0.0060324	0.00623205		57.594	0.00532133	0.00802172
				54.5751	0.0130447	0.013311										49.4215	0.00435967	0.00440084		49.4215	0.00605172	0.00625389		57.6376	0.00525962	0.00791493
				54.6156	0.0130218	0.0132984										49.4567	0.0044487	0.00449698		49.4567	0.00607089	0.00627558		57.6812	0.00519802	0.00780847
				54.656	0.0129968	0.0132838										49.4919	0.0045388	0.00459419		49.4919	0.00608992	0.00629712		57.7248	0.00513653	0.00770239
				54.6965	0.0129698	0.0132674										49.5271	0.00462998	0.00469246		49.5271	0.00610878	0.0063185		57.7684	0.00507516	0.00759673
				54.737	0.0129407	0.0132491										49.5623	0.00472225	0.00479182		49.5623	0.00612749	0.0063397		57.812	0.00501392	0.00749152
				54.7774	0.0129097	0.0132288										49.5974	0.00481562	0.00489225		49.5974	0.00614602	0.00636074		57.8556	0.00495281	0.00738682
				54.8179	0.0128767	0.0132066										49.6326	0.00491009	0.00499376		49.6326	0.00616437	0.00638159		57.8992	0.00489184	0.00728266
				54.8584	0.0128417	0.0131825										49.6678	0.00500566	0.00509636		49.6678	0.00618254	0.00640225		57.9428	0.00483101	0.00717907
				54.8988	0.0128047	0.0131564										49.703	0.00510236	0.00520005		49.703	0.00620053	0.0064227		57.9864	0.00477035	0.0070761
				54.9393	0.0127658	0.0131285										49.7382	0.00520017	0.00530483		49.7382	0.00621831	0.00644296		58.03	0.00470984	0.00697378
				54.9798	0.0127249	0.0130986										49.7734	0.00529911	0.0054107		49.7734	0.00623589	0.006463		58.0736	0.00464951	0.00687214
				55.0202	0.0126821	0.0130668										49.8086	0.00539918	0.00551767		49.8086	0.00625326	0.00648281		58.1172	0.00458937	0.00677123
				55.0607	0.0126374	0.0130331										49.8438	0.00550038	0.00562574		49.8438	0.00627041	0.00650239		58.1608	0.00452942	0.00667107
				55.1012	0.0125908	0.0129974										49.879	0.00560273	0.00573491		49.879	0.00628734	0.00652174		58.2044	0.00446968	0.00657169
				55.1416	0.0125423	0.0129599										49.9142	0.00570622	0.00584517		49.9142	0.00630404	0.00654083		58.248	0.00441017	0.00647312
				55.1821	0.012492	0.0129205										49.9494	0.00581085	0.00595654		49.9494	0.00632051	0.00655968		58.2916	0.00435089	0.00637538
				55.2226	0.0124399	0.0128791										49.9846	0.00591663	0.006069		49.9846	0.00633673	0.00657825		58.3351	0.00429187	0.00627851
				55.263	0.012386	0.0128359										50.0198	0.00602356	0.00618257		50.0198	0.00635271	0.00659656		58.3787	0.00423313	0.00618252
				55.3035	0.0123303	0.0127909										50.055	0.00613165	0.00629723		50.055	0.00636842	0.00661458		58.4223	0.00417466	0.00608744
				55.344	0.0122728	0.012744										50.0902	0.00624088	0.006413		50.0902	0.00638388	0.00663231		58.4659	0.00411651	0.00599328
				55.3844	0.0122136	0.0126952										50.1254	0.00635127	0.00652985		50.1254	0.00639906	0.00664975		58.5095	0.00405868	0.00590006
				55.4249	0.0121527	0.0126447										50.1606	0.00646281	0.0066478		50.1606	0.00641397	0.00666689		58.5531	0.00400119	0.0058078
				55.4654	0.0120902	0.0125923										50.1958	0.0065755	0.00676684		50.1958	0.0064286	0.00668371		58.5967	0.00394406	0.00571651
				55.5058	0.012026	0.0125381										50.231	0.00668933	0.00688697		50.231	0.00644294	0.0067002		58.6403	0.00388732	0.0056262
				55.5463	0.0119602	0.0124822										50.2662	0.00680431	0.00700818		50.2662	0.00645698	0.00671637		58.6839	0.00383097	0.00553689
				55.5867	0.0118928	0.0124245										50.3014	0.00692043	0.00713047		50.3014	0.00647072	0.00673221		58.7275	0.00377503	0.00544859
				55.6272	0.0118238	0.0123651										50.3366	0.00703769	0.00725383		50.3366	0.00648415	0.00674769		58.7711	0.00371954	0.0053613
				55.6677	0.0117533	0.012304										50.3718	0.00715608	0.00737825		50.3718	0.00649726	0.00676283		58.8147	0.00366449	0.00527504
				55.7081	0.0116813	0.0122412										50.407	0.00727559	0.00750374		50.407	0.00651006	0.0067776		58.8583	0.00360991	0.00518982
				55.7486	0.0116078	0.0121768										50.4421	0.00739623	0.00763028		50.4421	0.00652253	0.006792		58.9019	0.00355582	0.00510565
				55.7891	0.0115329	0.0121107										50.4773	0.00751798	0.00775787		50.4773	0.00653466	0.00680602		58.9455	0.00350223	0.00502253
				55.8295	0.0114565	0.012043										50.5125	0.00764083	0.00788649		50.5125	0.00654646	0.00681966		58.9891	0.00344915	0.00494047
				55.87	0.0113787	0.0119737										50.5477	0.00776478	0.00801614		50.5477	0.00655791	0.00683291		59.0327	0.0033966	0.00485949
				55.9105	0.0112996	0.0119028										50.5829	0.00788982	0.0081468		50.5829	0.00656901	0.00684575		59.0763	0.0033446	0.0047796
				55.9509	0.0112192	0.0118304										50.6181	0.00801593	0.00827847		50.6181	0.00657976	0.00685819		59.1199	0.00329315	0.0047008
				55.9914	0.0111374	0.0117565										50.6533	0.00814312	0.00841114		50.6533	0.00659014	0.00687021		59.1635	0.00324228	0.00462311
				56.0319	0.0110544	0.0116812										50.6885	0.00827135	0.00854478		50.6885	0.00660016	0.00688181		59.2071	0.00319199	0.00454654
				56.0723	0.0109701	0.0116043										50.7237	0.00840063	0.0086794		50.7237	0.00660981	0.00689298		59.2507	0.0031423	0.0044711
				56.1128	0.0108846	0.0115261										50.7589	0.00853094	0.00881496		50.7589	0.00661908	0.00690372		59.2943	0.00309321	0.0043968
				56.1533	0.010798	0.0114464										50.7941	0.00866226	0.00895147		50.7941	0.00662797	0.00691401		59.3379	0.00304474	0.00432366
				56.1937	0.0107102	0.0113654										50.8293	0.00879458	0.00908889		50.8293	0.00663648	0.00692386		59.3815	0.00299688	0.00425167
				56.2342	0.0106214	0.0112831										50.8645	0.00892788	0.00922723		50.8645	0.00664459	0.00693325		59.4251	0.00294966	0.00418085
				56.2747	0.0105315	0.0111995										50.8997	0.00906215	0.00936645		50.8997	0.0066523	0.00694219		59.4687	0.00290307	0.00411122
				56.3151	0.0104405	0.0111147										50.9349	0.00919738	0.00950654		50.9349	0.00665961	0.00695065		59.5123	0.00285712	0.00404276
				56.3556	0.0103486	0.0110286										50.9701	0.00933354	0.00964749		50.9701	0.00666652	0.00695865		59.5559	0.00281181	0.0039755
				56.3961	0.0102557	0.0109414										51.0053	0.00947061	0.00978927		51.0053	0.00667302	0.00696618		59.5995	0.00276715	0.00390944
				56.4365	0.010162	0.010853										51.0405	0.00960858	0.00993187		51.0405	0.0066791	0.00697322		59.6431	0.00272314	0.00384458
				56.477	0.0100674	0.0107635										51.0757	0.00974742	0.0100753		51.0757	0.00668476	0.00697978		59.6866	0.00267978	0.00378093
				56.5175	0.00997192	0.0106729										51.1109	0.00988712	0.0102194		51.1109	0.00669	0.00698585		59.7302	0.00263708	0.00371847
				56.5579	0.0098757	0.0105813										51.1461	0.0100277	0.0103644		51.1461	0.00669481	0.00699143		59.7738	0.00259503	0.00365722
				56.5984	0.00977875	0.0104887										51.1813	0.010169	0.01051		51.1813	0.00669919	0.00699651		59.8174	0.00255364	0.00359717
				56.6388	0.0096811	0.0103951										51.2165	0.0103111	0.0106564		51.2165	0.00670314	0.00700109		59.861	0.00251292	0.00353831
				56.6793	0.0095828	0.0103006										51.2516	0.010454	0.0108035		51.2516	0.00670664	0.00700517		59.9046	0.00247286	0.00348063
				56.7198	0.00948389	0.0102052										51.2868	0.0105977	0.0109512		51.2868	0.0067097	0.00700874		59.9482	0.00243345	0.00342413
				56.7602	0.00938441	0.010109										51.322	0.010742	0.0110996		51.322	0.00671231	0.00701179		59.9918	0.00239471	0.0033688
				56.8007	0.00928439	0.0100119										51.3572	0.010887	0.0112486		51.3572	0.00671447	0.00701433		60.0354	0.00235663	0.00331463
				56.8412	0.00918389	0.0099141										51.3924	0.0110327	0.0113982		51.3924	0.00671617	0.00701635		60.079	0.00231922	0.0032616
				56.8816	0.00908294	0.00981553										51.4276	0.0111791	0.0115484		51.4276	0.00671742	0.00701785		60.1226	0.00228246	0.00320971
				56.9221	0.00898157	0.00971627										51.4628	0.011326	0.0116991		51.4628	0.0067182	0.00701883		60.1662	0.00224637	0.00315895
				56.9626	0.00887983	0.00961636										51.498	0.0114735	0.0118503		51.498	0.00671851	0.00701928		60.2098	0.00221093	0.00310929
				57.003	0.00877776	0.00951582										51.5332	0.0116215	0.0120019		51.5332	0.00671835	0.0070192		60.2534	0.00217616	0.00306074
				57.0435	0.00867539	0.00941472										51.5684	0.01177	0.0121541		51.5684	0.00671772	0.00701859		60.297	0.00214205	0.00301326
				57.084	0.00857277	0.00931309										51.6036	0.011919	0.0123066		51.6036	0.0067166	0.00701744		60.3406	0.00210859	0.00296685
				57.1244	0.00846992	0.00921097										51.6388	0.0120685	0.0124595		51.6388	0.00671501	0.00701576		60.3842	0.00207579	0.00292149
				57.1649	0.0083669	0.0091084										51.674	0.0122184	0.0126128		51.674	0.00671293	0.00701354		60.4278	0.00204364	0.00287717
				57.2054	0.00826373	0.00900545										51.7092	0.0123686	0.0127664		51.7092	0.00671036	0.00701078		60.4714	0.00201215	0.00283386
				57.2458	0.00816045	0.00890214										51.7444	0.0125192	0.0129203		51.7444	0.0067073	0.00700748		60.515	0.0019813	0.00279155
				57.2863	0.0080571	0.00879852										51.7796	0.01267	0.0130744		51.7796	0.00670375	0.00700364		60.5586	0.00195109	0.00275023
				57.3268	0.00795371	0.00869464										51.8148	0.0128212	0.0132287		51.8148	0.00669969	0.00699925		60.6022	0.00192152	0.00270987
				57.3672	0.00785033	0.00859055										51.85	0.0129725	0.0133831		51.85	0.00669514	0.00699431		60.6458	0.00189258	0.00267045
				57.4077	0.00774698	0.00848629										51.8852	0.0131241	0.0135377		51.8852	0.00669007	0.00698884		60.6894	0.00186426	0.00263195
				57.4482	0.00764371	0.00838191										51.9204	0.0132757	0.0136924		51.9204	0.0066845	0.00698281		60.733	0.00183656	0.00259436
				57.4886	0.00754054	0.00827745										51.9556	0.0134275	0.0138471		51.9556	0.00667842	0.00697624		60.7766	0.00180947	0.00255765
				57.5291	0.00743752	0.00817296										51.9908	0.0135794	0.0140018		51.9908	0.00667183	0.00696912		60.8202	0.00178297	0.0025218
				57.5695	0.00733467	0.00806849										52.026	0.0137313	0.0141565		52.026	0.00666472	0.00696145		60.8638	0.00175706	0.0024868
				57.61	0.00723204	0.00796407										52.0612	0.0138832	0.0143111		52.0612	0.0066571	0.00695324		60.9074	0.00173172	0.00245261
				57.6505	0.00712965	0.00785977										52.0963	0.014035	0.0144655		52.0963	0.00664896	0.00694448		60.951	0.00170694	0.00241922
				57.6909	0.00702754	0.00775561										52.1315	0.0141867	0.0146198		52.1315	0.0066403	0.00693518		60.9946	0.00168271	0.00238661
				57.7314	0.00692575	0.00765164										52.1667	0.0143383	0.0147738		52.1667	0.00663113	0.00692533		61.0381	0.00165902	0.00235475
				57.7719	0.00682431	0.00754791										52.2019	0.0144896	0.0149275		52.2019	0.00662144	0.00691494		61.0817	0.00163586	0.00232362
				57.8123	0.00672325	0.00744445										52.2371	0.0146408	0.015081		52.2371	0.00661123	0.00690402		61.1253	0.0016132	0.00229318
				57.8528	0.00662261	0.00734132										52.2723	0.0147916	0.015234		52.2723	0.0066005	0.00689255		61.1689	0.00159105	0.00226343
				57.8933	0.00652242	0.00723854										52.3075	0.0149422	0.0153867		52.3075	0.00658925	0.00688056		61.2125	0.00156937	0.00223432
				57.9337	0.00642272	0.00713616										52.3427	0.0150923	0.0155389		52.3427	0.00657748	0.00686803		61.2561	0.00154818	0.00220583
				57.9742	0.00632353	0.00703421										52.3779	0.0152421	0.0156905		52.3779	0.00656519	0.00685496		61.2997	0.00152744	0.00217794
				58.0147	0.00622488	0.00693274										52.4131	0.0153914	0.0158416		52.4131	0.00655238	0.00684138		61.3433	0.00150716	0.00215062
				58.0551	0.00612681	0.00683178										52.4483	0.0155401	0.015992		52.4483	0.00653905	0.00682726		61.3869	0.00148731	0.00212385
				58.0956	0.00602935	0.00673135										52.4835	0.0156883	0.0161418		52.4835	0.0065252	0.00681263		61.4305	0.00146789	0.0020976
				58.1361	0.00593252	0.00663151										52.5187	0.0158359	0.0162909		52.5187	0.00651083	0.00679747		61.4741	0.00144889	0.00207185
				58.1765	0.00583635	0.00653227										52.5539	0.0159828	0.0164391		52.5539	0.00649595	0.00678181		61.5177	0.00143028	0.00204657
				58.217	0.00574087	0.00643368										52.5891	0.016129	0.0165866		52.5891	0.00648055	0.00676562		61.5613	0.00141206	0.00202175
				58.2575	0.0056461	0.00633576										52.6243	0.0162745	0.0167331		52.6243	0.00646463	0.00674894		61.6049	0.00139423	0.00199736
				58.2979	0.00555207	0.00623855										52.6595	0.0164191	0.0168787		52.6595	0.0064482	0.00673174		61.6485	0.00137676	0.00197338
				58.3384	0.0054588	0.00614207										52.6947	0.0165629	0.0170233		52.6947	0.00643125	0.00671404		61.6921	0.00135964	0.0019498
				58.3789	0.00536632	0.00604635										52.7299	0.0167058	0.0171668		52.7299	0.0064138	0.00669585		61.7357	0.00134288	0.0019266
				58.4193	0.00527465	0.00595143										52.7651	0.0168478	0.0173092		52.7651	0.00639583	0.00667716		61.7793	0.00132645	0.00190375
				58.4598	0.00518381	0.00585732										52.8003	0.0169887	0.0174505		52.8003	0.00637736	0.00665798		61.8229	0.00131035	0.00188126
				58.5003	0.00509381	0.00576406										52.8355	0.0171285	0.0175905		52.8355	0.00635839	0.00663831		61.8665	0.00129456	0.0018591
				58.5407	0.0050047	0.00567167										52.8707	0.0172673	0.0177293		52.8707	0.00633891	0.00661816		61.9101	0.00127909	0.00183726
				58.5812	0.00491647	0.00558017										52.9059	0.0174049	0.0178667		52.9059	0.00631894	0.00659754		61.9537	0.00126392	0.00181572
				58.6216	0.00482917	0.00548958										52.941	0.0175413	0.0180028		52.941	0.00629847	0.00657644		61.9973	0.00124904	0.00179448
				58.6621	0.00474281	0.00539992										52.9762	0.0176764	0.0181374		52.9762	0.00627752	0.00655488		62.0409	0.00123445	0.00177352
				58.7026	0.00465741	0.00531121										53.0114	0.0178103	0.0182705		53.0114	0.00625608	0.00653285		62.0845	0.00122014	0.00175283
				58.743	0.00457299	0.00522347										53.0466	0.0179427	0.018402		53.0466	0.00623415	0.00651037		62.1281	0.0012061	0.00173241
				58.7835	0.00448958	0.00513671										53.0818	0.0180738	0.0185319		53.0818	0.00621175	0.00648744		62.1717	0.00119233	0.00171225
				58.824	0.00440719	0.00505095										53.117	0.0182035	0.0186602		53.117	0.00618887	0.00646406		62.2153	0.00117883	0.00169234
				58.8644	0.00432585	0.0049662										53.1522	0.0183316	0.0187868		53.1522	0.00616553	0.00644024		62.2589	0.00116557	0.00167268
				58.9049	0.00424556	0.00488246										53.1874	0.0184582	0.0189116		53.1874	0.00614171	0.00641599		62.3025	0.00115257	0.00165326
				58.9454	0.00416636	0.00479975										53.2226	0.0185832	0.0190346		53.2226	0.00611744	0.00639131		62.346	0.00113981	0.00163409
				58.9858	0.00408826	0.00471807										53.2578	0.0187065	0.0191558		53.2578	0.00609271	0.00636621		62.3896	0.00112728	0.00161516
				59.0263	0.00401127	0.00463744										53.293	0.0188282	0.019275		53.293	0.00606753	0.0063407		62.4332	0.00111498	0.00159648
				59.0668	0.0039354	0.00455784										53.3282	0.0189482	0.0193922		53.3282	0.0060419	0.00631477		62.4768	0.0011029	0.00157805
				59.1072	0.00386066	0.00447929										53.3634	0.0190663	0.0195075		53.3634	0.00601583	0.00628845		62.5204	0.00109104	0.00155987
				59.1477	0.00378707	0.00440179										53.3986	0.0191827	0.0196207		53.3986	0.00598932	0.00626173		62.564	0.00107938	0.00154195
				59.1882	0.00371463	0.00432533										53.4338	0.0192971	0.0197317		53.4338	0.00596239	0.00623462		62.6076	0.00106792	0.00152429
				59.2286	0.00364336	0.00424993										53.469	0.0194097	0.0198406		53.469	0.00593503	0.00620713		62.6512	0.00105665	0.00150691
				59.2691	0.00357325	0.00417557										53.5042	0.0195202	0.0199474		53.5042	0.00590725	0.00617926		62.6948	0.00104556	0.0014898
				59.3096	0.00350431	0.00410226										53.5394	0.0196288	0.0200518		53.5394	0.00587906	0.00615102		62.7384	0.00103465	0.00147299
				59.35	0.00343653	0.00403										53.5746	0.0197353	0.020154		53.5746	0.00585047	0.00612241		62.782	0.00102391	0.00145648
				59.3905	0.00336993	0.00395878										53.6098	0.0198398	0.0202539		53.6098	0.00582147	0.00609344		62.8256	0.00101333	0.00144029
				59.431	0.0033045	0.0038886										53.645	0.019942	0.0203514		53.645	0.00579207	0.00606412		62.8692	0.0010029	0.00142442
				59.4714	0.00324024	0.00381946										53.6802	0.0200421	0.0204465		53.6802	0.00576229	0.00603445		62.9128	0.000992618	0.00140889
				59.5119	0.00317714	0.00375136										53.7154	0.02014	0.0205391		53.7154	0.00573211	0.00600443		62.9564	0.000982477	0.0013937
				59.5524	0.0031152	0.00368429										53.7505	0.0202356	0.0206293		53.7505	0.00570156	0.00597407		63	0.00097247	0.00137887
				59.5928	0.00305441	0.00361824										53.7857	0.020329	0.020717		53.7857	0.00567064	0.00594339		63.0436	0.000962591	0.0013644
				59.6333	0.00299478	0.00355323										53.8209	0.0204199	0.0208021		53.8209	0.00563934	0.00591237		63.0872	0.000952835	0.0013503
				59.6737	0.00293628	0.00348923										53.8561	0.0205085	0.0208846		53.8561	0.00560768	0.00588103		63.1308	0.000943196	0.00133658
				59.7142	0.00287892	0.00342625										53.8913	0.0205947	0.0209646		53.8913	0.00557567	0.00584938		63.1744	0.000933671	0.00132324
				59.7547	0.00282268	0.00336429										53.9265	0.0206784	0.0210419		53.9265	0.0055433	0.00581741		63.218	0.000924256	0.00131029
				59.7951	0.00276756	0.00330333										53.9617	0.0207596	0.0211165		53.9617	0.00551059	0.00578515		63.2616	0.000914946	0.00129773
				59.8356	0.00271355	0.00324338										53.9969	0.0208382	0.0211884		53.9969	0.00547755	0.00575258		63.3052	0.000905738	0.00128556
				59.8761	0.00266063	0.00318444										54.0321	0.0209144	0.0212576		54.0321	0.00544417	0.00571971		63.3488	0.00089663	0.00127379
				59.9165	0.0026088	0.00312648										54.0673	0.0209879	0.021324		54.0673	0.00541047	0.00568656		63.3924	0.000887619	0.00126241
				59.957	0.00255805	0.00306952										54.1025	0.0210588	0.0213877		54.1025	0.00537645	0.00565312		63.436	0.000878703	0.00125142
				59.9975	0.00250836	0.00301355										54.1377	0.021127	0.0214486		54.1377	0.00534213	0.00561941		63.4796	0.000869883	0.00124083
				60.0379	0.00245973	0.00295856										54.1729	0.0211925	0.0215067		54.1729	0.0053075	0.00558542		63.5232	0.000861158	0.00123062
				60.0784	0.00241214	0.00290454										54.2081	0.0212553	0.0215619		54.2081	0.00527259	0.00555116		63.5668	0.000852527	0.00122079
				60.1189	0.00236558	0.00285149										54.2433	0.0213154	0.0216142		54.2433	0.00523738	0.00551663		63.6104	0.000843992	0.00121134
				60.1593	0.00232004	0.0027994										54.2785	0.0213726	0.0216637		54.2785	0.0052019	0.00548185		63.654	0.00083555	0.00120226
				60.1998	0.00227551	0.00274827										54.3137	0.0214271	0.0217103		54.3137	0.00516616	0.00544682		63.6975	0.000827202	0.00119354
				60.2403	0.00223197	0.00269807										54.3489	0.0214788	0.021754		54.3489	0.00513015	0.00541153		63.7411	0.000818946	0.00118518
				60.2807	0.00218942	0.00264882										54.3841	0.0215276	0.0217947		54.3841	0.00509389	0.005376		63.7847	0.00081078	0.00117716
				60.3212	0.00214784	0.00260048										54.4193	0.0215735	0.0218325		54.4193	0.00505738	0.00534024		63.8283	0.000802702	0.00116947
				60.3617	0.00210721	0.00255306										54.4545	0.0216165	0.0218674		54.4545	0.00502064	0.00530424		63.8719	0.000794708	0.0011621
				60.4021	0.00206754	0.00250654										54.4897	0.0216566	0.0218993		54.4897	0.00498368	0.00526801		63.9155	0.000786795	0.00115504
				60.4426	0.0020288	0.00246091										54.5249	0.0216938	0.0219282		54.5249	0.00494649	0.00523156		63.9591	0.000778961	0.00114827
				60.4831	0.00199098	0.00241617										54.5601	0.021728	0.0219542		54.5601	0.0049091	0.0051949		64.0027	0.000771203	0.00114178
				60.5235	0.00195407	0.00237229										54.5952	0.0217592	0.0219771		54.5952	0.00487151	0.00515802		64.0463	0.000763519	0.00113556
				60.564	0.00191806	0.00232928										54.6304	0.0217875	0.0219971		54.6304	0.00483372	0.00512094		64.0899	0.000755905	0.00112959
				60.6045	0.00188294	0.00228713										54.6656	0.0218128	0.022014		54.6656	0.00479576	0.00508366		64.1335	0.000748362	0.00112385
				60.6449	0.00184869	0.00224581										54.7008	0.021835	0.022028		54.7008	0.00475763	0.00504619		64.1771	0.000740885	0.00111833
				60.6854	0.00181529	0.00220534										54.736	0.0218543	0.0220389		54.736	0.00471933	0.00500854		64.2207	0.000733475	0.00111302
				60.7258	0.00178274	0.00216568										54.7712	0.0218705	0.0220469		54.7712	0.00468088	0.0049707		64.2643	0.000726128	0.00110789
				60.7663	0.00175103	0.00212685										54.8064	0.0218836	0.0220518		54.8064	0.00464229	0.00493269		64.3079	0.000718841	0.00110294
				60.8068	0.00172014	0.00208882										54.8416	0.0218937	0.0220537		54.8416	0.00460357	0.00489451		64.3515	0.000711613	0.00109815
				60.8472	0.00169006	0.00205159										54.8768	0.0219008	0.0220526		54.8768	0.00456473	0.00485618		64.3951	0.000704438	0.0010935
				60.8877	0.00166078	0.00201515										54.912	0.0219048	0.0220485		54.912	0.00452578	0.00481769		64.4387	0.000697313	0.00108899
				60.9282	0.00163228	0.00197949										54.9472	0.0219057	0.0220414		54.9472	0.00448673	0.00477906		64.4823	0.000690233	0.0010846
				60.9686	0.00160456	0.0019446										54.9824	0.0219035	0.0220313		54.9824	0.00444759	0.00474028		64.5259	0.000683194	0.0010803
				61.0091	0.00157761	0.00191047										55.0176	0.0218983	0.0220182		55.0176	0.00440836	0.00470138		64.5695	0.000676192	0.0010761
				61.0496	0.00155141	0.00187709										55.0528	0.02189	0.0220021		55.0528	0.00436907	0.00466235		64.6131	0.000669222	0.00107197
				61.09	0.00152596	0.00184446										55.088	0.0218787	0.021983		55.088	0.00432972	0.00462321		64.6567	0.000662282	0.0010679
				61.1305	0.00150125	0.00181256										55.1232	0.0218642	0.021961		55.1232	0.00429032	0.00458396		64.7003	0.000655369	0.00106388
				61.171	0.00147726	0.00178138										55.1584	0.0218467	0.0219359		55.1584	0.00425088	0.0045446		64.7439	0.000648481	0.00105988
				61.2114	0.001454	0.00175092										55.1936	0.0218261	0.0219079		55.1936	0.00421142	0.00450516		64.7875	0.000641618	0.00105591
				61.2519	0.00143144	0.00172116										55.2288	0.0218025	0.0218769		55.2288	0.00417194	0.00446563		64.8311	0.00063478	0.00105194
				61.2924	0.00140958	0.00169209										55.264	0.0217758	0.021843		55.264	0.00413245	0.00442603		64.8747	0.000627968	0.00104797
				61.3328	0.0013884	0.00166371										55.2992	0.0217461	0.0218062		55.2992	0.00409297	0.00438636		64.9183	0.000621185	0.00104398
				61.3733	0.00136791	0.001636										55.3344	0.0217134	0.0217664		55.3344	0.0040535	0.00434663		64.9619	0.000614435	0.00103997
				61.4138	0.00134808	0.00160895										55.3696	0.0216776	0.0217238		55.3696	0.00401405	0.00430686		65.0054	0.000607721	0.00103592
				61.4542	0.0013289	0.00158254										55.4048	0.0216388	0.0216782		55.4048	0.00397464	0.00426705		65.049	0.000601049	0.00103182
				61.4947	0.00131037	0.00155678										55.4399	0.021597	0.0216297		55.4399	0.00393528	0.0042272		65.0926	0.000594422	0.00102768
				61.5352	0.00129246	0.00153163										55.4751	0.0215522	0.0215784		55.4751	0.00389597	0.00418734		65.1362	0.000587848	0.00102348
				61.5756	0.00127516	0.0015071										55.5103	0.0215045	0.0215243		55.5103	0.00385672	0.00414746		65.1798	0.00058133	0.00101923
				61.6161	0.00125845	0.00148316										55.5455	0.0214538	0.0214673		55.5455	0.00381755	0.00410757		65.2234	0.000574874	0.00101492
				61.6566	0.00124232	0.00145981										55.5807	0.0214001	0.0214075		55.5807	0.00377846	0.0040677		65.267	0.000568485	0.00101056
				61.697	0.00122675	0.00143704										55.6159	0.0213436	0.0213449		55.6159	0.00373946	0.00402784		65.3106	0.000562168	0.00100615
				61.7375	0.00121172	0.00141482										55.6511	0.0212842	0.0212795		55.6511	0.00370056	0.003988		65.3542	0.000555927	0.0010017
				61.7779	0.0011972	0.00139315										55.6863	0.0212219	0.0212115		55.6863	0.00366177	0.00394819		65.3978	0.000549765	0.000997208
				61.8184	0.00118318	0.00137202										55.7215	0.0211567	0.0211406		55.7215	0.0036231	0.00390842		65.4414	0.000543687	0.000992693
				61.8589	0.00116964	0.00135142										55.7567	0.0210888	0.0210671		55.7567	0.00358456	0.0038687		65.485	0.000537696	0.000988163
				61.8993	0.00115656	0.00133132										55.7919	0.021018	0.0209909		55.7919	0.00354616	0.00382904		65.5286	0.000531795	0.000983628
				61.9398	0.00114392	0.00131173										55.8271	0.0209445	0.0209121		55.8271	0.0035079	0.00378945		65.5722	0.000525988	0.0009791
				61.9803	0.00113169	0.00129263										55.8623	0.0208683	0.0208306		55.8623	0.0034698	0.00374993		65.6158	0.000520279	0.000974592
				62.0207	0.00111986	0.001274										55.8975	0.0207893	0.0207465		55.8975	0.00343185	0.00371049		65.6594	0.00051467	0.000970116
				62.0612	0.00110841	0.00125584										55.9327	0.0207077	0.0206599		55.9327	0.00339407	0.00367115		65.703	0.000509167	0.000965682
				62.1017	0.00109732	0.00123813										55.9679	0.0206234	0.0205707		55.9679	0.00335647	0.0036319		65.7466	0.000503771	0.000961302
				62.1421	0.00108657	0.00122086										56.0031	0.0205366	0.020479		56.0031	0.00331905	0.00359275		65.7902	0.000498487	0.000956987
				62.1826	0.00107614	0.00120403										56.0383	0.0204472	0.0203849		56.0383	0.00328181	0.00355372		65.8338	0.000493318	0.000952747
				62.2231	0.00106602	0.00118761										56.0735	0.0203552	0.0202883		56.0735	0.00324477	0.00351481		65.8774	0.000488265	0.000948591
				62.2635	0.0010562	0.0011716										56.1087	0.0202608	0.0201893		56.1087	0.00320793	0.00347602		65.921	0.000483331	0.000944531
				62.304	0.00104666	0.00115598										56.1439	0.0201639	0.0200879		56.1439	0.0031713	0.00343737		65.9646	0.000478517	0.000940577
				62.3445	0.00103738	0.00114075										56.1791	0.0200646	0.0199841		56.1791	0.00313488	0.00339885		66.0082	0.000473823	0.000936739
				62.3849	0.00102834	0.0011259										56.2143	0.0199629	0.0198781		56.2143	0.00309867	0.00336049		66.0518	0.000469251	0.00093303
				62.4254	0.00101954	0.0011114										56.2495	0.0198588	0.0197698		56.2495	0.00306268	0.00332227		66.0954	0.0004648	0.000929458
				62.4659	0.00101096	0.00109726										56.2846	0.0197525	0.0196592		56.2846	0.00302692	0.00328421		66.139	0.000460473	0.000926033
				62.5063	0.00100258	0.00108346										56.3198	0.019644	0.0195465		56.3198	0.0029914	0.00324632		66.1826	0.000456269	0.000922766
				62.5468	0.000994389	0.00106998										56.355	0.0195332	0.0194315		56.355	0.00295611	0.00320861		66.2262	0.00045219	0.000919666
				62.5873	0.00098638	0.00105682										56.3902	0.0194203	0.0193145		56.3902	0.00292106	0.00317107		66.2698	0.000448235	0.000916741
				62.6277	0.000978538	0.00104397										56.4254	0.0193052	0.0191953		56.4254	0.00288626	0.00313372		66.3134	0.000444405	0.000913999
				62.6682	0.000970851	0.00103142										56.4606	0.0191881	0.0190742		56.4606	0.00285171	0.00309656		66.3569	0.000440698	0.000911449
				62.7086	0.000963307	0.00101914										56.4958	0.019069	0.018951		56.4958	0.00281741	0.00305959		66.4005	0.000437116	0.000909096
				62.7491	0.000955898	0.00100714										56.531	0.0189479	0.0188258		56.531	0.00278337	0.00302283		66.4441	0.000433657	0.000906946
				62.7896	0.000948613	0.000995394										56.5662	0.0188249	0.0186987		56.5662	0.0027496	0.00298629		66.4877	0.00043032	0.000905001
				62.83	0.000941443	0.000983897										56.6014	0.0187	0.0185698		56.6014	0.00271609	0.00294995		66.5313	0.000427106	0.000903263
				62.8705	0.000934378	0.000972635										56.6366	0.0185733	0.018439		56.6366	0.00268285	0.00291384		66.5749	0.000424012	0.000901732
				62.911	0.00092741	0.000961599										56.6718	0.0184448	0.0183064		56.6718	0.00264988	0.00287795		66.6185	0.000421039	0.000900404
				62.9514	0.000920532	0.000950777										56.707	0.0183146	0.018172		56.707	0.0026172	0.0028423		66.6621	0.000418184	0.000899277
				62.9919	0.000913735	0.000940161										56.7422	0.0181827	0.018036		56.7422	0.00258479	0.00280688		66.7057	0.000415448	0.000898346
				63.0324	0.000907012	0.000929741										56.7774	0.0180492	0.0178983		56.7774	0.00255266	0.00277171		66.7493	0.000412829	0.000897604
				63.0728	0.000900356	0.000919507										56.8126	0.0179141	0.0177591		56.8126	0.00252082	0.00273679		66.7929	0.000410327	0.000897043
				63.1133	0.000893761	0.000909452										56.8478	0.0177775	0.0176182		56.8478	0.00248926	0.00270211		66.8365	0.000407941	0.000896655
				63.1538	0.000887223	0.000899567										56.883	0.0176394	0.0174759		56.883	0.002458	0.0026677		66.8801	0.00040567	0.000896427
				63.1942	0.000880738	0.000889845										56.9182	0.0174999	0.0173321		56.9182	0.00242702	0.00263355		66.9237	0.000403515	0.000896348
				63.2347	0.000874304	0.000880279										56.9534	0.0173591	0.0171869		56.9534	0.00239634	0.00259967		66.9673	0.000401478	0.000896407
				63.2752	0.000867918	0.000870866										56.9886	0.0172169	0.0170404		56.9886	0.00236596	0.00256605		67.0109	0.000399563	0.000896589
				63.3156	0.00086158	0.0008616										57.0238	0.0170735	0.0168926		57.0238	0.00233587	0.00253272		67.0545	0.000397772	0.000896881
				63.3561	0.000855291	0.000852481										57.059	0.0169289	0.0167435		57.059	0.00230608	0.00249966		67.0981	0.000396111	0.00089727
				63.3966	0.000849052	0.000843505										57.0941	0.0167831	0.0165933		57.0941	0.00227659	0.00246688		67.1417	0.000394584	0.00089774
				63.437	0.000842864	0.000834675										57.1293	0.0166362	0.0164419		57.1293	0.0022474	0.00243439		67.1853	0.000393196	0.000898274
				63.4775	0.00083673	0.00082599										57.1645	0.0164883	0.0162894		57.1645	0.00221852	0.0024022		67.2289	0.000391952	0.000898857
				63.518	0.000830653	0.000817452										57.1997	0.0163393	0.0161359		57.1997	0.00218994	0.00237029		67.2725	0.000390855	0.000899468
				63.5584	0.000824636	0.000809064										57.2349	0.0161895	0.0159815		57.2349	0.00216167	0.00233869		67.3161	0.00038991	0.000900088
				63.5989	0.000818685	0.000800829										57.2701	0.0160387	0.0158261		57.2701	0.0021337	0.00230738		67.3597	0.00038912	0.000900699
				63.6394	0.000812802	0.000792749										57.3053	0.0158871	0.0156699		57.3053	0.00210605	0.00227638		67.4033	0.00038849	0.000901281
				63.6798	0.000806994	0.000784827										57.3405	0.0157347	0.0155129		57.3405	0.0020787	0.00224568		67.4469	0.000388023	0.000901817
				63.7203	0.000801265	0.000777066										57.3757	0.0155816	0.0153552		57.3757	0.00205166	0.0022153		67.4905	0.000387726	0.000902289
				63.7607	0.000795619	0.000769469										57.4109	0.0154278	0.0151968		57.4109	0.00202494	0.00218523		67.5341	0.000387601	0.000902681
				63.8012	0.000790062	0.000762039										57.4461	0.0152734	0.0150378		57.4461	0.00199853	0.00215547		67.5777	0.000387653	0.00090298
				63.8417	0.000784596	0.00075478										57.4813	0.0151184	0.0148782		57.4813	0.00197243	0.00212603		67.6213	0.000387887	0.000903171
				63.8821	0.000779225	0.000747695										57.5165	0.0149629	0.0147181		57.5165	0.00194664	0.00209691		67.6649	0.000388306	0.000903244
				63.9226	0.000773952	0.000740787										57.5517	0.0148069	0.0145576		57.5517	0.00192118	0.00206812		67.7084	0.000388913	0.000903186
				63.9631	0.000768779	0.000734061										57.5869	0.0146505	0.0143968		57.5869	0.00189603	0.00203965		67.752	0.000389711	0.000902988
				64.0035	0.000763708	0.00072752										57.6221	0.0144937	0.0142356		57.6221	0.00187119	0.0020115		67.7956	0.000390702	0.00090264
				64.044	0.000758742	0.000721168										57.6573	0.0143366	0.0140741		57.6573	0.00184668	0.00198369		67.8392	0.000391887	0.000902134
				64.0845	0.00075388	0.00071501										57.6925	0.0141792	0.0139125		57.6925	0.00182249	0.0019562		67.8828	0.000393269	0.000901461
				64.1249	0.000749124	0.000709051										57.7277	0.0140216	0.0137507		57.7277	0.00179863	0.00192903		67.9264	0.000394846	0.000900618
				64.1654	0.000744475	0.000703296										57.7629	0.0138638	0.0135888		57.7629	0.00177508	0.0019022		67.97	0.00039662	0.000899598
				64.2059	0.000739933	0.000697751										57.7981	0.013706	0.0134269		57.7981	0.00175187	0.00187569		68.0136	0.000398589	0.000898401
				64.2463	0.000735499	0.000692422										57.8333	0.013548	0.013265		57.8333	0.00172898	0.00184951		68.0572	0.000400751	0.000897023
				64.2868	0.000731172	0.000687315										57.8685	0.01339	0.0131033		57.8685	0.00170642	0.00182366		68.1008	0.000403106	0.000895464
				64.3273	0.000726953	0.000682437										57.9037	0.0132321	0.0129416		57.9037	0.00168419	0.00179813		68.1444	0.000405652	0.000893723
				64.3677	0.000722842	0.000677793										57.9388	0.0130742	0.0127802		57.9388	0.00166229	0.00177293		68.188	0.000408387	0.000891801
				64.4082	0.000718839	0.000673389										57.974	0.0129164	0.0126191		57.974	0.00164072	0.00174805		68.2316	0.000411311	0.000889697
				64.4487	0.000714945	0.00066923										58.0092	0.0127588	0.0124582		58.0092	0.00161948	0.0017235		68.2752	0.000414422	0.000887413
				64.4891	0.00071116	0.000665322										58.0444	0.0126014	0.0122977		58.0444	0.00159857	0.00169926		68.3188	0.000417721	0.000884951
				64.5296	0.000707486	0.000661665										58.0796	0.0124443	0.0121377		58.0796	0.001578	0.00167535		68.3624	0.000421208	0.000882316
				64.5701	0.000703924	0.000658266										58.1148	0.0122875	0.0119781		58.1148	0.00155775	0.00165175		68.406	0.000424884	0.000879509
				64.6105	0.000700475	0.000655124										58.15	0.012131	0.011819		58.15	0.00153783	0.00162847		68.4496	0.000428752	0.000876538
				64.651	0.000697142	0.000652243										58.1852	0.0119749	0.0116606		58.1852	0.00151823	0.00160551		68.4932	0.000432813	0.000873407
				64.6915	0.000693924	0.000649622										58.2204	0.0118193	0.0115027		58.2204	0.00149897	0.00158285		68.5368	0.000437067	0.000870122
				64.7319	0.000690824	0.000647261										58.2556	0.0116641	0.0113456		58.2556	0.00148002	0.00156051		68.5804	0.000441515	0.00086669
				64.7724	0.000687842	0.00064516										58.2908	0.0115094	0.0111891		58.2908	0.0014614	0.00153848		68.624	0.000446158	0.00086312
				64.8128	0.000684981	0.000643318										58.326	0.0113553	0.0110335		58.326	0.00144311	0.00151675		68.6676	0.000450997	0.00085942
				64.8533	0.00068224	0.000641733										58.3612	0.0112018	0.0108786		58.3612	0.00142513	0.00149532		68.7112	0.00045603	0.000855601
				64.8938	0.00067962	0.000640403										58.3964	0.0110489	0.0107246		58.3964	0.00140746	0.0014742		68.7548	0.000461256	0.000851677
				64.9342	0.000677123	0.000639326										58.4316	0.0108967	0.0105715		58.4316	0.00139012	0.00145337		68.7984	0.000466673	0.00084766
				64.9747	0.000674748	0.000638498										58.4668	0.0107453	0.0104194		58.4668	0.00137308	0.00143284		68.842	0.000472277	0.000843567
				65.0152	0.000672494	0.000637914										58.502	0.0105945	0.0102683		58.502	0.00135636	0.0014126		68.8856	0.000478063	0.000839415
				65.0556	0.000670362	0.000637571										58.5372	0.0104446	0.0101181		58.5372	0.00133995	0.00139265		68.9292	0.000484024	0.00083522
				65.0961	0.000668351	0.000637462										58.5724	0.0102954	0.00996909		58.5724	0.00132384	0.00137298		68.9728	0.000490154	0.000831001
				65.1366	0.000666457	0.000637581										58.6076	0.0101472	0.00982112		58.6076	0.00130803	0.00135359		69.0163	0.000496445	0.000826775
				65.177	0.00066468	0.00063792										58.6428	0.00999978	0.00967429		58.6428	0.00129252	0.00133448		69.0599	0.000502886	0.000822562
				65.2175	0.000663017	0.000638471										58.678	0.0098533	0.00952863		58.678	0.0012773	0.00131564		69.1035	0.000509471	0.00081838
				65.258	0.000661465	0.000639223										58.7132	0.00970778	0.00938415		58.7132	0.00126238	0.00129707		69.1471	0.000516187	0.000814246
				65.2984	0.00066002	0.000640168										58.7484	0.00956324	0.0092409		58.7484	0.00124774	0.00127876		69.1907	0.000523026	0.000810178
				65.3389	0.00065868	0.000641291										58.7835	0.0094197	0.00909891		58.7835	0.00123339	0.00126072		69.2343	0.000529976	0.000806192
				65.3794	0.000657439	0.000642583										58.8187	0.0092772	0.00895819		58.8187	0.00121932	0.00124294		69.2779	0.000537027	0.000802302
				65.4198	0.000656291	0.000644027										58.8539	0.00913577	0.00881877		58.8539	0.00120553	0.00122541		69.3215	0.000544168	0.000798522
				65.4603	0.000655233	0.000645613										58.8891	0.00899543	0.00868068		58.8891	0.00119201	0.00120814		69.3651	0.000551389	0.000794864
				65.5008	0.000654256	0.000647323										58.9243	0.0088562	0.00854393		58.9243	0.00117877	0.00119111		69.4087	0.000558678	0.00079134
				65.5412	0.000653357	0.000649145										58.9595	0.00871812	0.00840856		58.9595	0.00116579	0.00117433		69.4523	0.000566026	0.000787961
				65.5817	0.000652531	0.000651063										58.9947	0.0085812	0.00827457		58.9947	0.00115307	0.0011578		69.4959	0.000573421	0.000784738
				65.6222	0.000651771	0.000653061										59.0299	0.00844547	0.00814198		59.0299	0.00114062	0.0011415		69.5395	0.000580854	0.000781682
				65.6626	0.000651077	0.000655125										59.0651	0.00831096	0.00801082		59.0651	0.00112842	0.00112545		69.5831	0.000588314	0.000778804
				65.7031	0.000650443	0.000657239										59.1003	0.00817768	0.00788109		59.1003	0.00111648	0.00110963		69.6267	0.000595789	0.000776113
				65.7436	0.000649867	0.000659389										59.1355	0.00804566	0.00775281		59.1355	0.0011048	0.00109405		69.6703	0.000603269	0.000773621
				65.784	0.000649348	0.000661562										59.1707	0.00791491	0.00762599		59.1707	0.00109336	0.0010787		69.7139	0.000610743	0.000771336
				65.8245	0.000648882	0.000663741										59.2059	0.00778547	0.00750065		59.2059	0.00108218	0.00106358		69.7575	0.000618198	0.000769266
				65.8649	0.000648469	0.000665914										59.2411	0.00765733	0.00737678		59.2411	0.00107124	0.0010487		69.8011	0.000625623	0.00076742
				65.9054	0.000648107	0.000668066										59.2763	0.00753054	0.00725441		59.2763	0.00106054	0.00103405		69.8447	0.000633006	0.000765804
				65.9459	0.000647796	0.000670184										59.3115	0.00740509	0.00713353		59.3115	0.00105009	0.00101963		69.8883	0.000640332	0.000764422
				65.9863	0.000647536	0.000672252										59.3467	0.00728101	0.00701416		59.3467	0.00103987	0.00100544		69.9319	0.00064759	0.000763278
				66.0268	0.000647329	0.000674259										59.3819	0.00715831	0.00689629		59.3819	0.0010299	0.000991476		69.9755	0.000654765	0.000762375
				66.0673	0.000647175	0.000676191										59.4171	0.00703701	0.00677994		59.4171	0.00102016	0.000977744		70.0191	0.000661842	0.000761713
				66.1077	0.000647077	0.000678036										59.4523	0.00691712	0.00666511		59.4523	0.00101066	0.000964241		70.0627	0.000668809	0.000761292
				66.1482	0.000647035	0.000679782										59.4875	0.00679865	0.00655179		59.4875	0.00100139	0.000950966		70.1063	0.000675649	0.000761111
				66.1887	0.00064705	0.000681419										59.5227	0.00668162	0.00643999		59.5227	0.000992356	0.000937919		70.1499	0.00068235	0.00076117
				66.2291	0.000647123	0.000682937										59.5579	0.00656604	0.00632971		59.5579	0.000983551	0.000925098		70.1935	0.000688895	0.000761467
				66.2696	0.000647257	0.000684328										59.593	0.00645191	0.00622094		59.593	0.000974974	0.000912503		70.2371	0.000695271	0.000762003
				66.3101	0.00064745	0.000685584										59.6282	0.00633924	0.00611369		59.6282	0.000966625	0.000900134		70.2807	0.000701463	0.000762775
				66.3505	0.000647706	0.000686698										59.6634	0.00622805	0.00600795		59.6634	0.0009585	0.00088799		70.3243	0.000707455	0.000763785
				66.391	0.000648025	0.000687667										59.6986	0.00611833	0.00590372		59.6986	0.000950599	0.00087607		70.3678	0.000713233	0.000765029
				66.4315	0.000648409	0.000688484										59.7338	0.0060101	0.005801		59.7338	0.000942919	0.000864373		70.4114	0.000718782	0.000766506
				66.4719	0.000648857	0.000689148										59.769	0.00590337	0.00569977		59.769	0.000935458	0.000852898		70.455	0.000724087	0.000768211
				66.5124	0.000649373	0.000689658										59.8042	0.00579812	0.00560003		59.8042	0.000928214	0.000841644		70.4986	0.000729134	0.000770141
				66.5529	0.000649955	0.000690014										59.8394	0.00569438	0.00550178		59.8394	0.000921183	0.00083061		70.5422	0.000733911	0.00077229
				66.5933	0.000650606	0.000690219										59.8746	0.00559213	0.00540501		59.8746	0.000914364	0.000819795		70.5858	0.000738405	0.000774652
				66.6338	0.000651327	0.000690278										59.9098	0.00549139	0.00530971		59.9098	0.000907756	0.000809197		70.6294	0.000742605	0.000777221
				66.6743	0.000652117	0.000690195										59.945	0.00539215	0.00521587		59.945	0.000901354	0.000798815		70.673	0.0007465	0.00077999
				66.7147	0.000652978	0.000689978										59.9802	0.00529441	0.00512349		59.9802	0.000895157	0.000788647		70.7166	0.00075008	0.000782952
				66.7552	0.00065391	0.000689636										60.0154	0.00519817	0.00503255		60.0154	0.000889162	0.000778692		70.7602	0.000753336	0.000786098
				66.7956	0.000654916	0.000689179										60.0506	0.00510343	0.00494304		60.0506	0.000883367	0.000768947		70.8038	0.000756259	0.000789421
				66.8361	0.000655997	0.000688614										60.0858	0.00501019	0.00485496		60.0858	0.000877769	0.000759411		70.8474	0.00075884	0.000792912
				66.8766	0.000657156	0.000687955										60.121	0.00491844	0.00476829		60.121	0.000872366	0.000750081		70.891	0.000761073	0.000796561
				66.917	0.000658393	0.000687212										60.1562	0.00482817	0.00468302		60.1562	0.000867155	0.000740955		70.9346	0.000762952	0.000800359
				66.9575	0.000659713	0.000686396										60.1914	0.00473939	0.00459915		60.1914	0.000862133	0.000732031		70.9782	0.000764471	0.000804294
				66.998	0.000661117	0.000685518										60.2266	0.00465208	0.00451666		60.2266	0.000857296	0.000723305		71.0218	0.000765628	0.000808354
				67.0384	0.000662607	0.000684593										60.2618	0.00456624	0.00443554		60.2618	0.000852642	0.000714775		71.0654	0.00076642	0.000812527
				67.0789	0.000664187	0.000683632										60.297	0.00448185	0.00435579		60.297	0.000848167	0.000706438		71.109	0.000766845	0.000816803
				67.1194	0.000665858	0.000682649										60.3322	0.00439892	0.00427739		60.3322	0.000843867	0.000698291		71.1526	0.000766902	0.000821171
				67.1598	0.000667622	0.000681655										60.3674	0.00431743	0.00420033		60.3674	0.000839738	0.00069033		71.1962	0.000766591	0.000825621
				67.2003	0.000669479	0.000680665										60.4026	0.00423737	0.0041246		60.4026	0.000835777	0.000682554		71.2398	0.000765914	0.000830145
				67.2408	0.000671431	0.000679691										60.4377	0.00415873	0.00405021		60.4377	0.000831978	0.000674958		71.2834	0.000764875	0.000834735
				67.2812	0.000673476	0.000678747										60.4729	0.0040815	0.00397712		60.4729	0.000828338	0.00066754		71.327	0.000763477	0.000839383
				67.3217	0.000675616	0.000677845										60.5081	0.00400568	0.00390534		60.5081	0.000824851	0.000660297		71.3706	0.000761728	0.000844087
				67.3622	0.000677849	0.000676997										60.5433	0.00393124	0.00383485		60.5433	0.000821512	0.000653225		71.4142	0.000759635	0.00084884
				67.4026	0.000680173	0.000676217										60.5785	0.00385817	0.00376565		60.5785	0.000818316	0.000646322		71.4578	0.00075721	0.000853641
				67.4431	0.000682587	0.000675516										60.6137	0.00378647	0.00369773		60.6137	0.000815258	0.000639583		71.5014	0.000754464	0.00085849
				67.4836	0.000685087	0.000674905										60.6489	0.00371613	0.00363108		60.6489	0.000812333	0.000633007		71.545	0.000751412	0.000863385
				67.524	0.000687671	0.000674396										60.6841	0.00364712	0.00356569		60.6841	0.000809534	0.000626589		71.5886	0.000748069	0.000868331
				67.5645	0.000690335	0.000673999										60.7193	0.00357943	0.00350154		60.7193	0.000806858	0.000620327		71.6322	0.00074445	0.000873331
				67.605	0.000693075	0.000673723										60.7545	0.00351306	0.00343864		60.7545	0.000804298	0.000614217		71.6757	0.000740572	0.000878388
				67.6454	0.000695887	0.000673577										60.7897	0.00344798	0.00337697		60.7897	0.00080185	0.000608256		71.7193	0.000736454	0.000883508
				67.6859	0.000698766	0.000673567										60.8249	0.00338418	0.00331652		60.8249	0.000799509	0.000602442		71.7629	0.000732112	0.000888697
				67.7264	0.000701708	0.0006737										60.8601	0.00332165	0.00325729		60.8601	0.000797269	0.000596771		71.8065	0.000727565	0.000893962
				67.7668	0.000704709	0.000673978										60.8953	0.00326036	0.00319926		60.8953	0.000795127	0.000591242		71.8501	0.000722831	0.000899309
				67.8073	0.000707764	0.000674407										60.9305	0.00320032	0.00314243		60.9305	0.000793077	0.000585851		71.8937	0.000717929	0.000904747
				67.8477	0.000710868	0.000674987										60.9657	0.00314149	0.00308679		60.9657	0.000791114	0.000580597		71.9373	0.000712878	0.000910282
				67.8882	0.000714017	0.000675721										61.0009	0.00308387	0.00303232		61.0009	0.000789233	0.000575477		71.9809	0.000707699	0.00091592
				67.9287	0.000717204	0.000676606										61.0361	0.00302743	0.00297903		61.0361	0.00078743	0.00057049		72.0245	0.00070241	0.000921669
				67.9691	0.000720424	0.000677642										61.0713	0.00297217	0.0029269		61.0713	0.000785699	0.000565634		72.0681	0.000697032	0.000927532
				68.0096	0.000723671	0.000678824										61.1065	0.00291807	0.00287592		61.1065	0.000784037	0.000560907		72.1117	0.000691584	0.000933516
				68.0501	0.000726941	0.000680148										61.1417	0.0028651	0.00282608		61.1417	0.000782439	0.000556308		72.1553	0.000686088	0.000939624
				68.0905	0.000730228	0.000681607										61.1769	0.00281327	0.00277739		61.1769	0.0007809	0.000551834		72.1989	0.000680562	0.000945859
				68.131	0.000733527	0.000683193										61.2121	0.00276254	0.00272982		61.2121	0.000779417	0.000547485		72.2425	0.000675027	0.000952225
				68.1715	0.00073683	0.000684895										61.2473	0.00271291	0.00268336		61.2473	0.000777986	0.000543259		72.2861	0.0006695	0.000958724
				68.2119	0.000740134	0.000686701										61.2824	0.00266436	0.00263801		61.2824	0.000776602	0.000539157		72.3297	0.000663999	0.000965357
				68.2524	0.000743432	0.0006886										61.3176	0.00261687	0.00259376		61.3176	0.000775262	0.000535176		72.3733	0.000658539	0.000972125
				68.2929	0.000746719	0.000690575										61.3528	0.00257043	0.00255059		61.3528	0.000773961	0.000531316		72.4169	0.000653134	0.000979028
				68.3333	0.000749988	0.000692612										61.388	0.00252502	0.00250849		61.388	0.000772698	0.000527577		72.4605	0.000647795	0.000986064
				68.3738	0.000753236	0.000694694										61.4232	0.00248063	0.00246745		61.4232	0.000771468	0.000523957		72.5041	0.000642534	0.000993232
				68.4143	0.000756455	0.000696805										61.4584	0.00243724	0.00242746		61.4584	0.000770268	0.000520456		72.5477	0.000637361	0.00100053
				68.4547	0.000759641	0.000698926										61.4936	0.00239483	0.00238851		61.4936	0.000769096	0.000517073		72.5913	0.000632282	0.00100794
				68.4952	0.000762789	0.00070104										61.5288	0.00235338	0.00235059		61.5288	0.000767948	0.000513808		72.6349	0.000627307	0.00101548
				68.5357	0.000765894	0.00070313										61.564	0.00231289	0.00231368		61.564	0.000766822	0.000510659		72.6785	0.000622441	0.00102313
				68.5761	0.00076895	0.000705177										61.5992	0.00227332	0.00227778		61.5992	0.000765715	0.000507627		72.7221	0.00061769	0.00103087
				68.6166	0.000771953	0.000707164										61.6344	0.00223468	0.00224287		61.6344	0.000764626	0.00050471		72.7657	0.000613057	0.00103872
				68.6571	0.000774898	0.000709073										61.6696	0.00219693	0.00220893		61.6696	0.000763552	0.000501909		72.8093	0.000608549	0.00104664
				68.6975	0.000777781	0.000710888										61.7048	0.00216006	0.00217597		61.7048	0.00076249	0.000499223		72.8529	0.000604168	0.00105464
				68.738	0.000780597	0.00071259										61.74	0.00212406	0.00214396		61.74	0.00076144	0.000496651		72.8965	0.000599919	0.0010627
				68.7785	0.000783342	0.000714165										61.7752	0.0020889	0.00211289		61.7752	0.000760399	0.000494193		72.9401	0.000595807	0.00107081
				68.8189	0.000786013	0.000715596										61.8104	0.00205458	0.00208275		61.8104	0.000759367	0.000491847		72.9837	0.000591833	0.00107896
				68.8594	0.000788604	0.000716869										61.8456	0.00202107	0.00205353		61.8456	0.000758342	0.000489614		73.0272	0.000588003	0.00108712
				68.8998	0.000791113	0.000717971										61.8808	0.00198836	0.0020252		61.8808	0.000757324	0.000487492		73.0708	0.000584319	0.0010953
				68.9403	0.000793537	0.00071889										61.916	0.00195643	0.00199777		61.916	0.000756311	0.000485482		73.1144	0.000580785	0.00110348
				68.9808	0.000795872	0.000719617										61.9512	0.00192527	0.0019712		61.9512	0.000755304	0.000483582		73.158	0.000577403	0.00111163
				69.0212	0.000798117	0.000720141										61.9864	0.00189485	0.00194549		61.9864	0.000754302	0.000481792		73.2016	0.000574175	0.00111976
				69.0617	0.00080027	0.000720455										62.0216	0.00186518	0.00192062		62.0216	0.000753305	0.000480112		73.2452	0.000571103	0.00112785
				69.1022	0.00080233	0.000720554										62.0568	0.00183622	0.00189658		62.0568	0.000752313	0.000478542		73.2888	0.000568187	0.00113587
				69.1426	0.000804297	0.000720432										62.0919	0.00180798	0.00187334		62.0919	0.000751325	0.000477081		73.3324	0.000565427	0.00114383
				69.1831	0.00080617	0.000720087										62.1271	0.00178042	0.0018509		62.1271	0.000750341	0.000475729		73.376	0.000562822	0.00115171
				69.2236	0.000807951	0.000719517										62.1623	0.00175354	0.00182923		62.1623	0.000749362	0.000474485		73.4196	0.000560371	0.00115949
				69.264	0.000809642	0.000718723										62.1975	0.00172732	0.00180831		62.1975	0.000748387	0.000473348		73.4632	0.00055807	0.00116716
				69.3045	0.000811246	0.000717704										62.2327	0.00170176	0.00178813		62.2327	0.000747415	0.000472318		73.5068	0.000555917	0.00117472
				69.345	0.000812765	0.000716462										62.2679	0.00167683	0.00176866		62.2679	0.000746447	0.000471393		73.5504	0.00055391	0.00118215
				69.3854	0.000814203	0.000715										62.3031	0.00165252	0.00174989		62.3031	0.000745481	0.000470573		73.594	0.000552045	0.00118944
				69.4259	0.000815563	0.000713321										62.3383	0.00162883	0.00173181		62.3383	0.000744517	0.000469857		73.6376	0.00055032	0.00119659
				69.4664	0.00081685	0.000711428										62.3735	0.00160574	0.00171437		62.3735	0.000743554	0.000469243		73.6812	0.000548732	0.00120358
				69.5068	0.000818067	0.000709325										62.4087	0.00158323	0.00169758		62.4087	0.000742591	0.000468731		73.7248	0.000547277	0.0012104
				69.5473	0.000819217	0.000707018										62.4439	0.0015613	0.0016814		62.4439	0.000741627	0.000468321		73.7684	0.000545951	0.00121704
				69.5878	0.000820301	0.000704512										62.4791	0.00153993	0.00166582		62.4791	0.000740661	0.00046801		73.812	0.000544751	0.00122349
				69.6282	0.000821323	0.000701814										62.5143	0.00151911	0.00165081		62.5143	0.000739691	0.000467798		73.8556	0.000543671	0.00122974
				69.6687	0.000822284	0.000698931										62.5495	0.00149884	0.00163636		62.5495	0.000738717	0.000467685		73.8992	0.000542705	0.00123578
				69.7092	0.000823186	0.000695871										62.5847	0.0014791	0.00162244		62.5847	0.000737738	0.00046767		73.9428	0.000541846	0.00124159
				69.7496	0.00082403	0.000692645										62.6199	0.00145987	0.00160903		62.6199	0.000736752	0.000467751		73.9864	0.000541087	0.00124718
				69.7901	0.000824818	0.000689262										62.6551	0.00144116	0.00159611		62.6551	0.000735759	0.000467929		74.03	0.000540421	0.00125251
				69.8306	0.000825552	0.000685734										62.6903	0.00142295	0.00158366		62.6903	0.000734757	0.000468201		74.0736	0.000539841	0.0012576
				69.871	0.000826234	0.000682072										62.7255	0.00140524	0.00157165		62.7255	0.000733745	0.000468568		74.1172	0.000539339	0.00126243
				69.9115	0.000826863	0.000678291										62.7607	0.00138801	0.00156008		62.7607	0.000732723	0.000469027		74.1608	0.000538908	0.001267
				69.9519	0.000827442	0.000674404										62.7959	0.00137125	0.00154891		62.7959	0.00073169	0.000469578		74.2044	0.000538538	0.0012713
				69.9924	0.000827972	0.000670426										62.8311	0.00135496	0.00153814		62.8311	0.000730645	0.000470219		74.248	0.000538221	0.00127532
				70.0329	0.000828453	0.000666371										62.8663	0.00133913	0.00152773		62.8663	0.000729588	0.000470949		74.2916	0.000537948	0.00127907
				70.0733	0.000828888	0.000662255										62.9015	0.00132375	0.00151767		62.9015	0.000728518	0.000471766		74.3351	0.000537709	0.00128254
				70.1138	0.000829279	0.000658095										62.9366	0.00130881	0.00150795		62.9366	0.000727434	0.000472668		74.3787	0.000537496	0.00128572
				70.1543	0.000829627	0.000653908										62.9718	0.00129431	0.00149854		62.9718	0.000726335	0.000473654		74.4223	0.000537299	0.00128863
				70.1947	0.000829934	0.000649711										63.007	0.00128023	0.00148942		63.007	0.00072522	0.000474721		74.4659	0.000537109	0.00129125
				70.2352	0.000830203	0.000645521										63.0422	0.00126656	0.00148058		63.0422	0.000724089	0.000475867		74.5095	0.000536918	0.00129361
				70.2757	0.000830435	0.000641355										63.0774	0.0012533	0.001472		63.0774	0.000722941	0.000477091		74.5531	0.000536714	0.00129569
				70.3161	0.000830629	0.000637231										63.1126	0.00124045	0.00146366		63.1126	0.000721775	0.000478389		74.5967	0.00053649	0.0012975
				70.3566	0.000830785	0.000633163										63.1478	0.00122798	0.00145555		63.1478	0.000720589	0.00047976		74.6403	0.000536236	0.00129906
				70.3971	0.000830903	0.00062917										63.183	0.00121589	0.00144765		63.183	0.000719383	0.000481203		74.6839	0.000535943	0.00130037
				70.4375	0.00083098	0.000625266										63.2182	0.00120418	0.00143994		63.2182	0.000718156	0.000482713		74.7275	0.000535602	0.00130144
				70.478	0.000831014	0.000621467										63.2534	0.00119284	0.00143242		63.2534	0.000716907	0.000484291		74.7711	0.000535206	0.00130228
				70.5185	0.000831004	0.000617786										63.2886	0.00118185	0.00142506		63.2886	0.000715635	0.000485935		74.8147	0.000534747	0.00130291
				70.5589	0.000830945	0.000614238										63.3238	0.00117122	0.00141785		63.3238	0.000714337	0.000487642		74.8583	0.00053422	0.00130334
				70.5994	0.000830837	0.000610834										63.359	0.00116092	0.00141078		63.359	0.000713014	0.000489413		74.9019	0.000533621	0.00130358
				70.6399	0.000830675	0.000607584										63.3942	0.00115095	0.00140383		63.3942	0.000711663	0.000491246		74.9455	0.000532949	0.00130365
				70.6803	0.000830457	0.000604498										63.4294	0.0011413	0.001397		63.4294	0.000710284	0.000493139		74.9891	0.000532201	0.00130355
				70.7208	0.000830178	0.000601585										63.4646	0.00113197	0.00139027		63.4646	0.000708875	0.000495092		75.0327	0.000531376	0.00130331
				70.7613	0.000829837	0.000598849										63.4998	0.00112294	0.00138364		63.4998	0.000707436	0.000497105		75.0763	0.000530477	0.00130293
				70.8017	0.000829428	0.000596295										63.535	0.0011142	0.00137709		63.535	0.000705964	0.000499175		75.1199	0.000529502	0.00130242
				70.8422	0.000828947	0.000593928										63.5702	0.00110575	0.00137061		63.5702	0.000704459	0.000501304		75.1635	0.000528456	0.00130179
				70.8827	0.000828389	0.000591748										63.6054	0.00109758	0.00136419		63.6054	0.000702921	0.00050349		75.2071	0.000527339	0.00130105
				70.9231	0.000827748	0.000589757										63.6406	0.00108966	0.00135783		63.6406	0.000701348	0.000505732		75.2507	0.000526156	0.00130021
				70.9636	0.000827018	0.000587955										63.6758	0.00108201	0.00135152		63.6758	0.000699741	0.000508029		75.2943	0.000524911	0.00129928
				71.004	0.000826192	0.000586339										63.711	0.0010746	0.00134525		63.711	0.000698099	0.000510382		75.3379	0.000523609	0.00129824
				71.0445	0.000825264	0.000584907										63.7462	0.00106743	0.00133901		63.7462	0.000696421	0.000512791		75.3815	0.000522256	0.00129713
				71.085	0.000824226	0.000583655										63.7813	0.00106048	0.0013328		63.7813	0.000694709	0.000515253		75.4251	0.000520859	0.00129592
				71.1254	0.000823072	0.000582578										63.8165	0.00105376	0.00132662		63.8165	0.000692961	0.000517769		75.4687	0.000519424	0.00129464
				71.1659	0.000821795	0.000581669										63.8517	0.00104724	0.00132046		63.8517	0.000691179	0.000520338		75.5123	0.000517959	0.00129329
				71.2064	0.000820386	0.000580922										63.8869	0.00104093	0.00131431		63.8869	0.000689363	0.00052296		75.5559	0.000516473	0.00129186
				71.2468	0.000818841	0.00058033										63.9221	0.00103481	0.00130818		63.9221	0.000687512	0.000525634		75.5995	0.000514973	0.00129036
				71.2873	0.000817151	0.000579888										63.9573	0.00102887	0.00130205		63.9573	0.000685629	0.00052836		75.6431	0.000513467	0.00128879
				71.3278	0.000815312	0.000579589										63.9925	0.00102311	0.00129594		63.9925	0.000683713	0.000531136		75.6866	0.000511963	0.00128714
				71.3682	0.000813315	0.000579425										64.0277	0.00101753	0.00128983		64.0277	0.000681767	0.000533963		75.7302	0.000510467	0.00128543
				71.4087	0.000811157	0.000579391										64.0629	0.0010121	0.00128374		64.0629	0.00067979	0.000536839		75.7738	0.000508985	0.00128364
				71.4492	0.000808832	0.000579479										64.0981	0.00100683	0.00127765		64.0981	0.000677784	0.000539765		75.8174	0.000507522	0.00128177
				71.4896	0.000806334	0.000579683										64.1333	0.00100172	0.00127158		64.1333	0.000675751	0.00054274		75.861	0.00050608	0.00127983
				71.5301	0.000803661	0.000579995										64.1685	0.000996741	0.00126551		64.1685	0.000673691	0.000545764		75.9046	0.000504663	0.00127781
				71.5706	0.000800809	0.00058041										64.2037	0.000991903	0.00125946		64.2037	0.000671608	0.000548837		75.9482	0.00050327	0.00127572
				71.611	0.000797772	0.00058092										64.2389	0.000987197	0.00125343		64.2389	0.000669501	0.000551959		75.9918	0.000501904	0.00127356
				71.6515	0.00079455	0.000581518										64.2741	0.000982618	0.00124741		64.2741	0.000667374	0.00055513		76.0354	0.000500562	0.00127133
				71.692	0.000791139	0.000582198										64.3093	0.000978161	0.00124142		64.3093	0.000665228	0.000558349		76.079	0.000499245	0.00126903
				71.7324	0.000787538	0.000582951										64.3445	0.00097382	0.00123545		64.3445	0.000663066	0.000561618		76.1226	0.000497951	0.00126667
				71.7729	0.000783746	0.00058377										64.3797	0.000969592	0.00122951		64.3797	0.000660888	0.000564935		76.1662	0.000496678	0.00126423
				71.8134	0.000779764	0.000584647										64.4149	0.000965472	0.0012236		64.4149	0.000658698	0.000568299		76.2098	0.000495423	0.00126173
				71.8538	0.000775593	0.000585574										64.4501	0.000961457	0.00121774		64.4501	0.000656497	0.000571711		76.2534	0.000494185	0.00125917
				71.8943	0.000771234	0.000586541										64.4853	0.000957543	0.00121191		64.4853	0.000654288	0.000575169		76.297	0.000492962	0.00125655
				71.9347	0.000766691	0.00058754										64.5205	0.000953725	0.00120614		64.5205	0.000652073	0.000578673		76.3406	0.000491752	0.00125387
				71.9752	0.000761966	0.000588564										64.5557	0.000950001	0.00120041		64.5557	0.000649854	0.000582221		76.3842	0.000490555	0.00125114
				72.0157	0.000757065	0.000589603										64.5908	0.000946369	0.00119475		64.5908	0.000647631	0.000585812		76.4278	0.00048937	0.00124835
				72.0561	0.000751994	0.000590649										64.626	0.000942823	0.00118914		64.626	0.000645409	0.000589445		76.4714	0.000488196	0.00124551
				72.0966	0.000746757	0.000591695										64.6612	0.000939364	0.00118361		64.6612	0.000643186	0.000593119		76.515	0.000487033	0.00124262
				72.1371	0.000741364	0.000592733										64.6964	0.000935987	0.00117814		64.6964	0.000640966	0.000596833		76.5586	0.000485882	0.00123969
				72.1775	0.000735823	0.000593756										64.7316	0.000932691	0.00117276		64.7316	0.000638748	0.000600585		76.6022	0.000484742	0.0012367
				72.218	0.000730144	0.000594755										64.7668	0.000929473	0.00116745		64.7668	0.000636532	0.000604373		76.6458	0.000483613	0.00123366
				72.2585	0.000724339	0.000595723										64.802	0.000926333	0.00116224		64.802	0.00063432	0.000608196		76.6894	0.000482495	0.00123057
				72.2989	0.000718418	0.000596652										64.8372	0.000923267	0.00115711		64.8372	0.000632113	0.000612052		76.733	0.000481387	0.00122744
				72.3394	0.000712395	0.000597534										64.8724	0.000920275	0.00115208		64.8724	0.000629909	0.00061594		76.7766	0.000480288	0.00122425
				72.3799	0.000706283	0.000598363										64.9076	0.000917357	0.00114715		64.9076	0.000627711	0.000619857		76.8202	0.000479195	0.00122102
				72.4203	0.000700097	0.000599131										64.9428	0.000914509	0.00114232		64.9428	0.000625518	0.000623802		76.8638	0.000478107	0.00121773
				72.4608	0.000693853	0.000599829										64.978	0.000911733	0.0011376		64.978	0.000623331	0.000627771		76.9074	0.00047702	0.00121439
				72.5013	0.000687567	0.000600452										65.0132	0.000909027	0.00113299		65.0132	0.000621151	0.000631763		76.951	0.000475931	0.00121099
				72.5417	0.000681256	0.000600991										65.0484	0.000906391	0.00112849		65.0484	0.000618977	0.000635775		76.9946	0.000474836	0.00120753
				72.5822	0.000674937	0.000601442										65.0836	0.000903825	0.0011241		65.0836	0.000616811	0.000639805		77.0381	0.000473732	0.00120401
				72.6227	0.000668627	0.000601796										65.1188	0.000901327	0.00111983		65.1188	0.000614651	0.00064385		77.0817	0.000472614	0.00120041
				72.6631	0.000662344	0.00060205										65.154	0.000898898	0.00111568		65.154	0.000612499	0.000647909		77.1253	0.000471479	0.00119674
				72.7036	0.000656106	0.000602198										65.1892	0.000896536	0.00111165		65.1892	0.000610355	0.000651979		77.1689	0.000470323	0.00119298
				72.7441	0.000649927	0.000602237										65.2244	0.00089424	0.00110774		65.2244	0.00060822	0.000656058		77.2125	0.00046914	0.00118914
				72.7845	0.000643826	0.000602162										65.2596	0.00089201	0.00110396		65.2596	0.000606092	0.000660144		77.2561	0.000467926	0.0011852
				72.825	0.000637817	0.000601974										65.2948	0.000889846	0.0011003		65.2948	0.000603973	0.000664235		77.2997	0.000466679	0.00118117
				72.8655	0.000631913	0.000601669										65.33	0.000887746	0.00109677		65.33	0.000601864	0.000668329		77.3433	0.000465394	0.00117702
				72.9059	0.00062613	0.000601249										65.3652	0.000885711	0.00109337		65.3652	0.000599765	0.000672425		77.3869	0.000464067	0.00117276
				72.9464	0.00062048	0.000600713										65.4004	0.000883741	0.0010901		65.4004	0.000597677	0.000676522		77.4305	0.000462696	0.00116838
				72.9868	0.000614974	0.000600062										65.4355	0.000881835	0.00108695		65.4355	0.000595601	0.000680617		77.4741	0.000461277	0.00116388
				73.0273	0.000609625	0.000599299										65.4707	0.000879994	0.00108394		65.4707	0.000593537	0.000684711		77.5177	0.000459808	0.00115924
				73.0678	0.000604442	0.000598426										65.5059	0.000878219	0.00108106		65.5059	0.000591488	0.000688801		77.5613	0.000458285	0.00115447
				73.1082	0.000599437	0.000597446										65.5411	0.000876509	0.00107831		65.5411	0.000589454	0.000692888		77.6049	0.000456706	0.00114957
				73.1487	0.000594618	0.000596362										65.5763	0.000874867	0.00107569		65.5763	0.000587436	0.00069697		77.6485	0.000455069	0.00114452
				73.1892	0.000589994	0.000595178										65.6115	0.000873292	0.00107319		65.6115	0.000585435	0.000701046		77.6921	0.000453372	0.00113932
				73.2296	0.000585574	0.0005939										65.6467	0.000871787	0.00107082		65.6467	0.000583455	0.000705114		77.7357	0.000451614	0.00113397
				73.2701	0.000581363	0.000592531										65.6819	0.000870352	0.00106857		65.6819	0.000581495	0.000709174		77.7793	0.000449796	0.00112848
				73.3106	0.000577367	0.000591079										65.7171	0.00086899	0.00106645		65.7171	0.000579557	0.000713223		77.8229	0.000447916	0.00112282
				73.351	0.000573589	0.000589548										65.7523	0.000867702	0.00106444		65.7523	0.000577644	0.00071726		77.8665	0.000445975	0.00111699
				73.3915	0.000570031	0.000587946										65.7875	0.00086649	0.00106255		65.7875	0.000575757	0.000721283		77.9101	0.000443976	0.001111
				73.432	0.000566694	0.00058628										65.8227	0.000865356	0.00106077		65.8227	0.000573897	0.000725291		77.9537	0.000441919	0.00110483
				73.4724	0.000563577	0.000584557										65.8579	0.000864302	0.00105911		65.8579	0.000572068	0.000729282		77.9973	0.000439806	0.00109848
				73.5129	0.000560678	0.000582785										65.8931	0.000863328	0.00105755		65.8931	0.000570272	0.000733253		78.0409	0.000437639	0.00109195
				73.5534	0.000557994	0.00058097										65.9283	0.000862438	0.0010561		65.9283	0.00056851	0.000737203		78.0845	0.000435424	0.00108522
				73.5938	0.000555523	0.000579122										65.9635	0.000861632	0.00105475		65.9635	0.000566787	0.000741129		78.1281	0.000433163	0.00107831
				73.6343	0.000553259	0.00057725										65.9987	0.000860911	0.00105351		65.9987	0.000565104	0.000745029		78.1717	0.000430861	0.0010712
				73.6748	0.000551198	0.000575362										66.0339	0.000860276	0.00105236		66.0339	0.000563464	0.000748901		78.2153	0.000428525	0.0010639
				73.7152	0.000549333	0.000573468										66.0691	0.000859728	0.00105131		66.0691	0.000561872	0.000752742		78.2589	0.000426159	0.00105641
				73.7557	0.000547655	0.000571578										66.1043	0.000859268	0.00105035		66.1043	0.000560331	0.000756551		78.3025	0.00042377	0.00104874
				73.7962	0.000546157	0.000569703										66.1395	0.000858895	0.00104948		66.1395	0.000558844	0.000760325		78.346	0.000421363	0.00104089
				73.8366	0.000544829	0.000567852										66.1747	0.000858609	0.0010487		66.1747	0.000557415	0.000764063		78.3896	0.000418946	0.00103287
				73.8771	0.00054366	0.000566037										66.2099	0.000858409	0.00104801		66.2099	0.000556047	0.000767764		78.4332	0.000416526	0.00102469
				73.9176	0.00054264	0.000564266										66.2451	0.000858296	0.0010474		66.2451	0.000554745	0.000771425		78.4768	0.000414107	0.00101636
				73.958	0.000541755	0.000562549										66.2802	0.000858267	0.00104687		66.2802	0.000553511	0.000775046		78.5204	0.000411698	0.00100787
				73.9985	0.000540994	0.000560898										66.3154	0.000858321	0.00104641		66.3154	0.00055235	0.000778626		78.564	0.000409305	0.000999251
				74.0389	0.000540342	0.000559321										66.3506	0.000858457	0.00104604		66.3506	0.000551265	0.000782162		78.6076	0.000406935	0.000990499
				74.0794	0.000539786	0.000557829										66.3858	0.000858673	0.00104573		66.3858	0.000550261	0.000785654		78.6512	0.000404594	0.000981627
				74.1199	0.000539313	0.000556432										66.421	0.000858965	0.0010455		66.421	0.00054934	0.000789099		78.6948	0.000402291	0.000972646
				74.1603	0.000538908	0.000555139										66.4562	0.000859332	0.00104533		66.4562	0.000548505	0.000792496		78.7384	0.000400032	0.000963567
				74.2008	0.000538559	0.000553959										66.4914	0.000859769	0.00104523		66.4914	0.000547761	0.000795844		78.782	0.000397824	0.000954402
				74.2413	0.000538251	0.000552901										66.5266	0.000860273	0.00104519		66.5266	0.00054711	0.000799139		78.8256	0.000395673	0.000945164
				74.2817	0.000537973	0.000551972										66.5618	0.00086084	0.00104522		66.5618	0.000546554	0.000802381		78.8692	0.000393584	0.000935864
				74.3222	0.000537711	0.000551181										66.597	0.000861465	0.00104529		66.597	0.000546097	0.000805568		78.9128	0.000391564	0.000926516
				74.3627	0.000537456	0.000550534										66.6322	0.000862144	0.00104542		66.6322	0.000545741	0.000808698		78.9564	0.000389618	0.00091713
				74.4031	0.000537197	0.000550037										66.6674	0.000862871	0.00104561		66.6674	0.000545487	0.000811771		79	0.00038775	0.000907718
				74.4436	0.000536926	0.000549696										66.7026	0.000863643	0.00104584		66.7026	0.000545339	0.000814783		79.0436	0.000385967	0.000898293
				74.4841	0.000536633	0.000549516										66.7378	0.000864452	0.00104612		66.7378	0.000545296	0.000817735		79.0872	0.00038427	0.000888867
				74.5245	0.000536312	0.0005495										66.773	0.000865293	0.00104644		66.773	0.000545361	0.000820625		79.1308	0.000382664	0.000879451
				74.565	0.000535956	0.000549652										66.8082	0.000866161	0.00104681		66.8082	0.000545535	0.00082345		79.1744	0.000381148	0.000870056
				74.6055	0.00053556	0.000549972										66.8434	0.00086705	0.00104721		66.8434	0.000545819	0.000826211		79.218	0.000379722	0.000860693
				74.6459	0.00053512	0.000550463										66.8786	0.000867953	0.00104765		66.8786	0.000546214	0.000828906		79.2616	0.000378385	0.000851372
				74.6864	0.000534631	0.000551123										66.9138	0.000868866	0.00104812		66.9138	0.000546719	0.000831534		79.3052	0.000377133	0.000842102
				74.7269	0.000534093	0.000551951										66.949	0.000869783	0.00104863		66.949	0.000547336	0.000834092		79.3488	0.000375961	0.000832894
				74.7673	0.000533503	0.000552946										66.9842	0.000870698	0.00104918		66.9842	0.000548064	0.00083658		79.3924	0.000374864	0.000823756
				74.8078	0.000532864	0.000554104										67.0194	0.000871608	0.00104975		67.0194	0.000548904	0.000838995		79.436	0.000373836	0.000814699
				74.8483	0.000532179	0.000555422										67.0546	0.000872506	0.00105036		67.0546	0.000549855	0.000841338		79.4796	0.00037287	0.000805732
				74.8887	0.000531449	0.000556897										67.0897	0.000873389	0.001051		67.0897	0.000550918	0.000843604		79.5232	0.000371959	0.000796866
				74.9292	0.000530679	0.000558524										67.1249	0.000874253	0.00105166		67.1249	0.000552091	0.000845794		79.5668	0.000371095	0.000788112
				74.9697	0.000529876	0.000560298										67.1601	0.000875094	0.00105236		67.1601	0.000553375	0.000847906		79.6104	0.000370272	0.000779479
				75.0101	0.000529044	0.000562213										67.1953	0.000875908	0.00105309		67.1953	0.000554767	0.000849938		79.654	0.000369482	0.000770979
				75.0506	0.000528191	0.000564264										67.2305	0.000876692	0.00105386		67.2305	0.000556269	0.000851889		79.6975	0.000368719	0.000762623
				75.091	0.000527324	0.000566445										67.2657	0.000877442	0.00105466		67.2657	0.000557878	0.000853758		79.7411	0.000367976	0.000754422
				75.1315	0.000526452	0.000568749										67.3009	0.000878155	0.00105549		67.3009	0.000559594	0.000855544		79.7847	0.000367249	0.000746386
				75.172	0.000525582	0.00057117										67.3361	0.000878828	0.00105636		67.3361	0.000561415	0.000857245		79.8283	0.000366531	0.000738527
				75.2124	0.000524724	0.000573701										67.3713	0.000879459	0.00105727		67.3713	0.000563341	0.000858862		79.8719	0.000365819	0.000730854
				75.2529	0.000523886	0.000576334										67.4065	0.000880044	0.00105822		67.4065	0.000565367	0.000860392		79.9155	0.00036511	0.000723377
				75.2934	0.000523075	0.000579059										67.4417	0.000880583	0.00105922		67.4417	0.000567494	0.000861836		79.9591	0.0003644	0.000716107
				75.3338	0.0005223	0.000581868										67.4769	0.000881072	0.00106026		67.4769	0.000569718	0.000863192		80.0027	0.000363687	0.000709051
				75.3743	0.000521566	0.000584752										67.5121	0.00088151	0.00106134		67.5121	0.000572037	0.000864461		80.0463	0.000362968	0.000702219
				75.4148	0.000520882	0.000587701										67.5473	0.000881897	0.00106248		67.5473	0.000574447	0.000865641		80.0899	0.000362241	0.000695617
				75.4552	0.000520252	0.000590706										67.5825	0.000882231	0.00106367		67.5825	0.000576946	0.000866733		80.1335	0.000361506	0.000689253
				75.4957	0.000519683	0.000593758										67.6177	0.000882512	0.00106492		67.6177	0.000579532	0.000867737		80.1771	0.000360761	0.000683131
				75.5362	0.000519181	0.000596848										67.6529	0.000882741	0.00106622		67.6529	0.000582199	0.000868651		80.2207	0.000360004	0.000677256
				75.5766	0.000518752	0.000599969										67.6881	0.000882917	0.00106759		67.6881	0.000584946	0.000869475		80.2643	0.000359236	0.00067163
				75.6171	0.000518402	0.000603113										67.7233	0.000883043	0.00106903		67.7233	0.000587769	0.00087021		80.3079	0.000358455	0.000666252
				75.6576	0.000518136	0.000606272										67.7585	0.000883118	0.00107053		67.7585	0.000590664	0.000870854		80.3515	0.000357661	0.00066112
				75.698	0.00051796	0.000609441										67.7937	0.000883145	0.00107211		67.7937	0.000593629	0.000871408		80.3951	0.000356852	0.000656233
				75.7385	0.00051788	0.000612614										67.8289	0.000883124	0.00107376		67.8289	0.00059666	0.00087187		80.4387	0.000356026	0.000651584
				75.779	0.000517901	0.000615788										67.8641	0.000883057	0.00107549		67.8641	0.000599753	0.000872242		80.4823	0.000355183	0.000647168
				75.8194	0.000518027	0.000618959										67.8993	0.000882947	0.00107731		67.8993	0.000602907	0.000872523		80.5259	0.000354319	0.000642978
				75.8599	0.000518263	0.000622123										67.9344	0.000882795	0.00107921		67.9344	0.000606117	0.000872712		80.5695	0.000353435	0.000639004
				75.9004	0.000518612	0.000625277										67.9696	0.000882604	0.0010812		67.9696	0.000609382	0.00087281		80.6131	0.000352525	0.000635235
				75.9408	0.00051908	0.000628418										68.0048	0.000882376	0.00108328		68.0048	0.000612696	0.000872817		80.6567	0.000351589	0.000631659
				75.9813	0.000519671	0.000631542										68.04	0.000882112	0.00108545		68.04	0.000616058	0.000872733		80.7003	0.000350622	0.000628262
				76.0218	0.00052039	0.000634647										68.0752	0.000881816	0.00108771		68.0752	0.000619463	0.000872558		80.7439	0.000349622	0.00062503
				76.0622	0.000521239	0.000637729										68.1104	0.000881491	0.00109006		68.1104	0.00062291	0.000872293		80.7875	0.000348583	0.000621947
				76.1027	0.000522224	0.000640786										68.1456	0.000881138	0.0010925		68.1456	0.000626395	0.000871937		80.8311	0.000347502	0.000618997
				76.1431	0.000523347	0.000643815										68.1808	0.00088076	0.00109504		68.1808	0.000629916	0.000871492		80.8747	0.000346373	0.000616166
				76.1836	0.000524613	0.000646812										68.216	0.000880359	0.00109767		68.216	0.000633471	0.000870957		80.9183	0.00034519	0.00061344
				76.2241	0.000526022	0.000649775										68.2512	0.000879939	0.0011004		68.2512	0.000637056	0.000870334		80.9619	0.000343944	0.000610806
				76.2645	0.000527577	0.0006527										68.2864	0.000879502	0.00110321		68.2864	0.000640672	0.000869623		81.0054	0.00034263	0.000608252
				76.305	0.000529278	0.000655586										68.3216	0.000879051	0.00110612		68.3216	0.000644315	0.000868826		81.049	0.000341238	0.000605769
				76.3455	0.000531124	0.00065843										68.3568	0.000878588	0.00110911		68.3568	0.000647985	0.000867945		81.0926	0.00033976	0.000603346
				76.3859	0.000533113	0.000661229										68.392	0.000878118	0.00111219		68.392	0.00065168	0.000866979		81.1362	0.000338189	0.000600975
				76.4264	0.000535243	0.000663981										68.4272	0.000877642	0.00111536		68.4272	0.000655399	0.000865933		81.1798	0.000336515	0.000598646
				76.4669	0.00053751	0.000666684										68.4624	0.000877164	0.00111861		68.4624	0.00065914	0.000864807		81.2234	0.000334731	0.000596349
				76.5073	0.000539911	0.000669335										68.4976	0.000876688	0.00112195		68.4976	0.000662905	0.000863603		81.267	0.000332829	0.000594076
				76.5478	0.00054244	0.000671931										68.5328	0.000876216	0.00112537		68.5328	0.000666689	0.000862324		81.3106	0.000330804	0.000591817
				76.5883	0.000545093	0.000674469										68.568	0.000875753	0.00112886		68.568	0.000670494	0.000860971		81.3542	0.000328648	0.000589562
				76.6287	0.000547862	0.000676945										68.6032	0.0008753	0.00113243		68.6032	0.000674319	0.000859548		81.3978	0.000326358	0.000587302
				76.6692	0.000550742	0.000679355										68.6384	0.000874861	0.00113606		68.6384	0.000678163	0.000858055		81.4414	0.000323929	0.000585029
				76.7097	0.000553725	0.000681695										68.6736	0.000874438	0.00113977		68.6736	0.000682027	0.000856496		81.485	0.00032136	0.000582737
				76.7501	0.000556804	0.00068396										68.7088	0.000874035	0.00114354		68.7088	0.000685909	0.000854872		81.5286	0.000318648	0.00058042
				76.7906	0.000559972	0.000686145										68.744	0.000873654	0.00114737		68.744	0.000689811	0.000853186		81.5722	0.000315795	0.000578076
				76.8311	0.000563222	0.000688247										68.7791	0.000873297	0.00115126		68.7791	0.000693733	0.00085144		81.6158	0.000312802	0.000575704
				76.8715	0.000566547	0.000690261										68.8143	0.000872966	0.0011552		68.8143	0.000697674	0.000849637		81.6594	0.000309672	0.000573302
				76.912	0.00056994	0.000692185										68.8495	0.000872664	0.00115918		68.8495	0.000701635	0.000847779		81.703	0.000306408	0.000570873
				76.9525	0.000573394	0.000694014										68.8847	0.000872392	0.00116321		68.8847	0.000705615	0.00084587		81.7466	0.000303014	0.000568419
				76.9929	0.000576902	0.000695746										68.9199	0.000872153	0.00116728		68.9199	0.000709614	0.000843912		81.7902	0.000299495	0.000565942
				77.0334	0.000580457	0.000697378										68.9551	0.000871947	0.00117138		68.9551	0.000713631	0.000841908		81.8338	0.000295858	0.00056345
				77.0738	0.000584051	0.000698908										68.9903	0.000871777	0.00117551		68.9903	0.000717665	0.000839861		81.8774	0.000292108	0.000560945
				77.1143	0.00058768	0.000700336										69.0255	0.000871644	0.00117966		69.0255	0.000721717	0.000837775		81.921	0.000288253	0.000558435
				77.1548	0.000591337	0.00070166										69.0607	0.00087155	0.00118384		69.0607	0.000725785	0.000835653		81.9646	0.000284302	0.000555924
				77.1952	0.000595016	0.000702881										69.0959	0.000871497	0.00118802		69.0959	0.000729869	0.000833497		82.0082	0.000280262	0.000553418
				77.2357	0.000598713	0.000704002										69.1311	0.000871486	0.00119221		69.1311	0.000733968	0.000831311		82.0518	0.000276142	0.000550923
				77.2762	0.000602424	0.000705023										69.1663	0.000871519	0.0011964		69.1663	0.000738082	0.000829098		82.0954	0.000271951	0.000548443
				77.3166	0.000606141	0.000705948										69.2015	0.000871597	0.00120059		69.2015	0.000742209	0.000826863		82.139	0.000267697	0.000545985
				77.3571	0.000609862	0.000706781										69.2367	0.000871723	0.00120477		69.2367	0.00074635	0.000824607		82.1826	0.000263387	0.000543554
				77.3976	0.00061358	0.000707524										69.2719	0.000871898	0.00120893		69.2719	0.000750502	0.000822337		82.2262	0.000259027	0.000541156
				77.438	0.000617292	0.000708181										69.3071	0.000872124	0.00121308		69.3071	0.000754664	0.000820054		82.2698	0.000254624	0.000538795
				77.4785	0.000620991	0.000708756										69.3423	0.000872401	0.00121719		69.3423	0.000758835	0.000817764		82.3134	0.000250181	0.000536476
				77.519	0.000624673	0.000709252										69.3775	0.000872731	0.00122127		69.3775	0.000763012	0.000815471		82.3569	0.000245705	0.000534204
				77.5594	0.000628333	0.000709669										69.4127	0.000873115	0.00122531		69.4127	0.000767195	0.000813179		82.4005	0.000241199	0.000531986
				77.5999	0.000631965	0.000710011										69.4479	0.000873554	0.0012293		69.4479	0.000771381	0.000810893		82.4441	0.000236666	0.000529826
				77.6404	0.000635564	0.000710279										69.4831	0.000874046	0.00123325		69.4831	0.000775568	0.000808617		82.4877	0.000232112	0.000527731
				77.6808	0.000639123	0.000710472										69.5183	0.000874592	0.00123714		69.5183	0.000779755	0.000806357		82.5313	0.000227537	0.000525708
				77.7213	0.000642637	0.000710594										69.5535	0.00087519	0.00124098		69.5535	0.000783939	0.000804117		82.5749	0.000222946	0.000523763
				77.7618	0.000646098	0.000710645										69.5886	0.00087584	0.00124475		69.5886	0.000788119	0.000801903		82.6185	0.000218341	0.000521905
				77.8022	0.0006495	0.000710626										69.6238	0.000876541	0.00124846		69.6238	0.000792293	0.000799719		82.6621	0.000213723	0.000520143
				77.8427	0.000652835	0.000710538										69.659	0.00087729	0.00125209		69.659	0.000796459	0.000797571		82.7057	0.000209093	0.000518485
				77.8832	0.000656096	0.000710385										69.6942	0.000878087	0.00125566		69.6942	0.000800616	0.000795462		82.7493	0.000204454	0.000516942
				77.9236	0.000659275	0.000710167										69.7294	0.000878929	0.00125915		69.7294	0.00080476	0.000793399		82.7929	0.000199807	0.000515524
				77.9641	0.000662364	0.000709886										69.7646	0.000879813	0.00126256		69.7646	0.000808892	0.000791385		82.8365	0.000195154	0.000514241
				78.0046	0.000665358	0.000709544										69.7998	0.000880736	0.0012659		69.7998	0.00081301	0.000789425		82.8801	0.000190496	0.000513101
				78.045	0.000668248	0.000709144										69.835	0.000881697	0.00126914		69.835	0.000817111	0.000787522		82.9237	0.000185834	0.000512114
				78.0855	0.00067103	0.000708687										69.8702	0.000882692	0.00127231		69.8702	0.000821193	0.00078568		82.9673	0.000181168	0.000511287
				78.1259	0.000673699	0.000708177										69.9054	0.000883718	0.00127538		69.9054	0.000825256	0.000783903		83.0109	0.000176499	0.000510623
				78.1664	0.000676252	0.000707618										69.9406	0.000884772	0.00127837		69.9406	0.000829298	0.000782195		83.0545	0.000171828	0.000510127
				78.2069	0.000678685	0.000707013										69.9758	0.000885849	0.00128127		69.9758	0.000833315	0.000780558		83.0981	0.000167155	0.0005098
				78.2473	0.000680997	0.000706367										70.011	0.000886946	0.00128408		70.011	0.000837306	0.000778995		83.1417	0.000162481	0.000509642
				78.2878	0.000683188	0.000705686										70.0462	0.000888059	0.0012868		70.0462	0.000841269	0.000777509		83.1853	0.000157809	0.000509655
				78.3283	0.000685257	0.000704975										70.0814	0.000889182	0.00128943		70.0814	0.0008452	0.000776103		83.2289	0.000153139	0.000509837
				78.3687	0.000687206	0.00070424										70.1166	0.000890312	0.00129196		70.1166	0.000849097	0.000774778		83.2725	0.000148474	0.000510188
				78.4092	0.000689035	0.000703486										70.1518	0.000891443	0.00129441		70.1518	0.000852957	0.000773535		83.3161	0.000143818	0.000510703
				78.4497	0.00069075	0.00070272										70.187	0.00089257	0.00129677		70.187	0.000856778	0.000772375		83.3597	0.000139175	0.000511381
				78.4901	0.000692353	0.000701949										70.2222	0.000893687	0.00129904		70.2222	0.000860555	0.000771299		83.4033	0.000134548	0.000512214
				78.5306	0.000693849	0.000701179										70.2574	0.000894789	0.00130123		70.2574	0.000864287	0.000770308		83.4469	0.000129942	0.000513195
				78.5711	0.000695245	0.00070042										70.2926	0.000895871	0.00130333		70.2926	0.000867969	0.000769401		83.4905	0.000125363	0.000514316
				78.6115	0.000696546	0.000699677										70.3278	0.000896929	0.00130535		70.3278	0.000871598	0.000768578		83.5341	0.000120816	0.000515563
				78.652	0.000697758	0.000698958										70.363	0.000897956	0.00130728		70.363	0.00087517	0.000767839		83.5777	0.000116308	0.000516923
				78.6925	0.00069889	0.000698272										70.3982	0.000898948	0.00130914		70.3982	0.000878682	0.000767184		83.6213	0.000111848	0.000518379
				78.7329	0.000699947	0.000697623										70.4333	0.0008999	0.00131092		70.4333	0.000882131	0.000766613		83.6649	0.000107443	0.000519916
				78.7734	0.000700937	0.000697019										70.4685	0.000900807	0.00131262		70.4685	0.000885512	0.000766126		83.7084	0.000103103	0.000521514
				78.8139	0.000701866	0.000696465										70.5037	0.000901665	0.00131425		70.5037	0.000888822	0.000765721		83.752	9.88376e-05	0.000523157
				78.8543	0.00070274	0.000695965										70.5389	0.000902468	0.0013158		70.5389	0.000892057	0.000765398		83.7956	9.46556e-05	0.000524827
				78.8948	0.000703566	0.000695523										70.5741	0.000903213	0.00131728		70.5741	0.000895215	0.000765157		83.8392	9.05674e-05	0.000526508
				78.9353	0.000704349	0.000695142										70.6093	0.000903895	0.00131868		70.6093	0.000898292	0.000764997		83.8828	8.65829e-05	0.000528182
				78.9757	0.000705095	0.000694822										70.6445	0.000904509	0.00132		70.6445	0.000901286	0.000764917		83.9264	8.27121e-05	0.00052983
				79.0162	0.000705808	0.000694565										70.6797	0.000905053	0.00132126		70.6797	0.000904192	0.000764917		83.97	7.89648e-05	0.000531434
				79.0567	0.000706494	0.000694368										70.7149	0.000905522	0.00132244		70.7149	0.00090701	0.000764996		84.0136	7.53507e-05	0.000532975
				79.0971	0.000707157	0.000694229										70.7501	0.000905912	0.00132354		70.7501	0.000909735	0.000765154		84.0572	7.18788e-05	0.000534433
				79.1376	0.000707802	0.000694146										70.7853	0.000906221	0.00132458		70.7853	0.000912367	0.00076539		84.1008	6.8558e-05	0.000535789
				79.178	0.000708433	0.000694116										70.8205	0.000906446	0.00132554		70.8205	0.000914904	0.000765702		84.1444	6.53966e-05	0.000537022
				79.2185	0.000709054	0.000694135										70.8557	0.000906585	0.00132644		70.8557	0.000917342	0.00076609		84.188	6.24026e-05	0.000538115
				79.259	0.00070967	0.000694202										70.8909	0.000906634	0.00132726		70.8909	0.000919682	0.000766553		84.2316	5.95827e-05	0.000539052
				79.2994	0.000710287	0.000694313										70.9261	0.000906592	0.00132801		70.9261	0.000921921	0.000767089		84.2752	5.69426e-05	0.000539817
				79.3399	0.000710909	0.000694466										70.9613	0.000906458	0.00132869		70.9613	0.00092406	0.000767698		84.3188	5.44867e-05	0.000540397
				79.3804	0.000711541	0.000694658										70.9965	0.00090623	0.0013293		70.9965	0.000926096	0.000768377		84.3624	5.22186e-05	0.00054078
				79.4208	0.000712189	0.000694888										71.0317	0.000905906	0.00132984		71.0317	0.000928031	0.000769124		84.406	5.01414e-05	0.000540956
				79.4613	0.000712858	0.000695153										71.0669	0.000905486	0.00133031		71.0669	0.000929864	0.000769938		84.4496	4.82574e-05	0.000540918
				79.5018	0.000713553	0.000695452										71.1021	0.000904968	0.00133071		71.1021	0.000931596	0.000770817		84.4932	4.65685e-05	0.000540658
				79.5422	0.000714278	0.000695784										71.1373	0.000904353	0.00133105		71.1373	0.000933225	0.000771757		84.5368	4.5076e-05	0.000540171
				79.5827	0.000715037	0.00069615										71.1725	0.000903639	0.00133131		71.1725	0.000934754	0.000772757		84.5804	4.3781e-05	0.000539453
				79.6232	0.000715832	0.000696549										71.2077	0.000902828	0.00133151		71.2077	0.000936182	0.000773814		84.624	4.26842e-05	0.000538504
				79.6636	0.000716666	0.000696983										71.2429	0.00090192	0.00133163		71.2429	0.00093751	0.000774925		84.6676	4.1786e-05	0.000537322
				79.7041	0.000717541	0.000697451										71.278	0.000900913	0.00133169		71.278	0.000938738	0.000776088		84.7112	4.10865e-05	0.000535906
				79.7446	0.000718458	0.000697955										71.3132	0.00089981	0.00133169		71.3132	0.000939866	0.000777299		84.7548	4.05853e-05	0.000534257
				79.785	0.000719415	0.000698496										71.3484	0.000898611	0.00133162		71.3484	0.000940894	0.000778555		84.7984	4.02827e-05	0.000532377
				79.8255	0.000720413	0.000699073										71.3836	0.000897315	0.00133148		71.3836	0.000941823	0.000779855		84.842	4.01789e-05	0.000530268
				79.866	0.00072145	0.000699686										71.4188	0.000895924	0.00133128		71.4188	0.000942653	0.000781194		84.8856	4.02744e-05	0.000527934
				79.9064	0.000722522	0.000700332										71.454	0.000894438	0.00133101		71.454	0.000943383	0.00078257		84.9292	4.05697e-05	0.00052538
				79.9469	0.000723628	0.00070101										71.4892	0.000892858	0.00133068		71.4892	0.000944015	0.00078398		84.9728	4.10658e-05	0.000522609
				79.9874	0.000724763	0.000701719										71.5244	0.000891185	0.00133029		71.5244	0.000944547	0.000785421		85.0163	4.17634e-05	0.000519629
				80.0278	0.000725923	0.000702455										71.5596	0.000889419	0.00132984		71.5596	0.000944979	0.000786891		85.0599	4.26632e-05	0.000516445
				80.0683	0.000727102	0.000703216										71.5948	0.000887562	0.00132932		71.5948	0.000945311	0.000788387		85.1035	4.37657e-05	0.000513065
				80.1088	0.000728294	0.000704001										71.63	0.000885615	0.00132874		71.63	0.000945543	0.000789906		85.1471	4.50715e-05	0.000509496
				80.1492	0.000729492	0.000704805										71.6652	0.000883579	0.0013281		71.6652	0.000945673	0.000791445		85.1907	4.65812e-05	0.000505748
				80.1897	0.000730688	0.000705627										71.7004	0.000881455	0.0013274		71.7004	0.000945702	0.000793002		85.2343	4.82952e-05	0.000501831
				80.2301	0.000731873	0.000706461										71.7356	0.000879245	0.00132665		71.7356	0.000945628	0.000794574		85.2779	5.02143e-05	0.000497755
				80.2706	0.00073304	0.000707304										71.7708	0.00087695	0.00132583		71.7708	0.000945451	0.000796158		85.3215	5.23385e-05	0.000493532
				80.3111	0.000734178	0.000708151										71.806	0.000874573	0.00132495		71.806	0.00094517	0.000797752		85.3651	5.46674e-05	0.000489176
				80.3515	0.000735279	0.000708997										71.8412	0.000872113	0.00132401		71.8412	0.000944785	0.000799354		85.4087	5.71998e-05	0.0004847
				80.392	0.000736334	0.000709835										71.8764	0.000869575	0.00132302		71.8764	0.000944296	0.00080096		85.4523	5.99337e-05	0.00048012
				80.4325	0.000737332	0.000710661										71.9116	0.00086696	0.00132197		71.9116	0.0009437	0.000802567		85.4959	6.28659e-05	0.000475452
				80.4729	0.000738268	0.000711468										71.9468	0.000864271	0.00132086		71.9468	0.000942999	0.000804174		85.5395	6.59917e-05	0.000470712
				80.5134	0.000739131	0.000712252										71.982	0.00086151	0.0013197		71.982	0.000942192	0.000805777		85.5831	6.93052e-05	0.000465921
				80.5539	0.000739916	0.000713008										72.0172	0.000858681	0.00131848		72.0172	0.000941279	0.000807373		85.6267	7.27992e-05	0.000461095
				80.5943	0.000740617	0.000713733										72.0524	0.000855788	0.00131721		72.0524	0.000940259	0.000808961		85.6703	7.64651e-05	0.000456256
				80.6348	0.000741228	0.000714423										72.0875	0.000852832	0.00131588		72.0875	0.000939134	0.000810537		85.7139	8.02932e-05	0.00045142
				80.6753	0.000741746	0.000715078										72.1227	0.000849817	0.0013145		72.1227	0.000937903	0.000812101		85.7575	8.42724e-05	0.000446608
				80.7157	0.000742167	0.000715696										72.1579	0.000846748	0.00131308		72.1579	0.000936567	0.000813648		85.8011	8.83902e-05	0.000441836
				80.7562	0.000742488	0.00071628										72.1931	0.000843626	0.0013116		72.1931	0.000935126	0.000815178		85.8447	9.26329e-05	0.000437122
				80.7967	0.000742708	0.000716831										72.2283	0.000840454	0.00131007		72.2283	0.000933582	0.000816689		85.8883	9.69856e-05	0.000432483
				80.8371	0.000742825	0.000717351										72.2635	0.000837236	0.00130849		72.2635	0.000931934	0.000818179		85.9319	0.000101432	0.000427938
				80.8776	0.000742839	0.000717846										72.2987	0.000833974	0.00130687		72.2987	0.000930185	0.000819647		85.9755	0.000105956	0.000423503
				80.9181	0.000742752	0.000718319										72.3339	0.000830671	0.00130519		72.3339	0.000928335	0.000821092		86.0191	0.000110539	0.000419196
				80.9585	0.000742564	0.000718775										72.3691	0.00082733	0.00130348		72.3691	0.000926387	0.000822514		86.0627	0.000115164	0.000415032
				80.999	0.000742278	0.000719221										72.4043	0.000823953	0.00130172		72.4043	0.000924342	0.00082391		86.1063	0.000119815	0.000411027
				81.0395	0.000741896	0.000719661										72.4395	0.000820543	0.00129991		72.4395	0.000922202	0.000825281		86.1499	0.000124475	0.000407197
				81.0799	0.000741422	0.000720102										72.4747	0.000817102	0.00129806		72.4747	0.000919971	0.000826625		86.1935	0.000129126	0.000403555
				81.1204	0.00074086	0.00072055										72.5099	0.000813631	0.00129617		72.5099	0.000917649	0.000827942		86.2371	0.000133753	0.000400115
				81.1608	0.000740216	0.000721009										72.5451	0.000810134	0.00129423		72.5451	0.000915242	0.000829232		86.2807	0.00013834	0.00039689
				81.2013	0.000739496	0.000721486										72.5803	0.000806612	0.00129226		72.5803	0.00091275	0.000830495		86.3243	0.000142872	0.000393891
				81.2418	0.000738707	0.000721987										72.6155	0.000803068	0.00129024		72.6155	0.000910178	0.000831729		86.3678	0.000147334	0.000391129
				81.2822	0.000737856	0.000722518										72.6507	0.000799502	0.00128819		72.6507	0.000907526	0.000832936		86.4114	0.000151712	0.000388611
				81.3227	0.000736951	0.000723082										72.6859	0.000795917	0.00128611		72.6859	0.0009048	0.000834114		86.455	0.000155992	0.000386347
				81.3632	0.000736	0.000723686										72.7211	0.000792314	0.00128398		72.7211	0.000901999	0.000835263		86.4986	0.000160161	0.000384344
				81.4036	0.000735011	0.000724333										72.7563	0.000788693	0.00128183		72.7563	0.000899128	0.000836384		86.5422	0.000164204	0.000382608
				81.4441	0.000733991	0.000725028										72.7915	0.000785057	0.00127964		72.7915	0.000896187	0.000837477		86.5858	0.000168111	0.000381143
				81.4846	0.00073295	0.000725772										72.8267	0.000781404	0.00127742		72.8267	0.000893181	0.000838541		86.6294	0.000171871	0.000379954
				81.525	0.000731895	0.00072657										72.8619	0.000777736	0.00127517		72.8619	0.00089011	0.000839578		86.673	0.000175473	0.000379041
				81.5655	0.000730837	0.000727425										72.8971	0.000774052	0.00127289		72.8971	0.000886979	0.000840588		86.7166	0.000178908	0.000378406
				81.606	0.000729784	0.000728339										72.9322	0.00077035	0.00127059		72.9322	0.00088379	0.00084157		86.7602	0.000182169	0.000378047
				81.6464	0.000728746	0.000729314										72.9674	0.000766632	0.00126825		72.9674	0.000880547	0.000842525		86.8038	0.000185246	0.000377963
				81.6869	0.000727734	0.000730355										73.0026	0.000762895	0.0012659		73.0026	0.000877252	0.000843454		86.8474	0.000188133	0.00037815
				81.7274	0.000726758	0.000731461										73.0378	0.000759137	0.00126351		73.0378	0.000873909	0.000844356		86.891	0.000190822	0.000378605
				81.7678	0.000725829	0.000732635										73.073	0.000755357	0.00126111		73.073	0.00087052	0.000845233		86.9346	0.000193309	0.000379324
				81.8083	0.000724957	0.000733876										73.1082	0.000751552	0.00125869		73.1082	0.00086709	0.000846083		86.9782	0.000195591	0.000380301
				81.8488	0.000724153	0.000735183										73.1434	0.000747719	0.00125625		73.1434	0.000863621	0.000846908		87.0218	0.000197664	0.00038153
				81.8892	0.000723427	0.000736556										73.1786	0.000743854	0.0012538		73.1786	0.000860116	0.000847707		87.0654	0.000199528	0.000383005
				81.9297	0.000722787	0.000737994										73.2138	0.000739953	0.00125133		73.2138	0.000856578	0.00084848		87.109	0.000201182	0.000384717
				81.9702	0.00072224	0.000739496										73.249	0.000736011	0.00124885		73.249	0.000853012	0.000849228		87.1526	0.000202626	0.000386658
				82.0106	0.000721793	0.00074106										73.2842	0.000732023	0.00124637		73.2842	0.000849419	0.000849949		87.1962	0.000203859	0.000388819
				82.0511	0.000721452	0.000742685										73.3194	0.000727986	0.00124388		73.3194	0.000845804	0.000850644		87.2398	0.000204881	0.000391187
				82.0916	0.000721221	0.00074437										73.3546	0.000723893	0.00124138		73.3546	0.000842169	0.000851312		87.2834	0.000205693	0.000393751
				82.132	0.000721101	0.000746112										73.3898	0.00071974	0.00123889		73.3898	0.000838519	0.000851954		87.327	0.000206292	0.000396498
				82.1725	0.000721095	0.00074791										73.425	0.00071552	0.00123641		73.425	0.000834856	0.000852569		87.3706	0.000206681	0.000399414
				82.2129	0.0007212	0.000749761										73.4602	0.000711228	0.00123393		73.4602	0.000831185	0.000853157		87.4142	0.000206857	0.000402485
				82.2534	0.000721416	0.000751663										73.4954	0.000706859	0.00123146		73.4954	0.000827508	0.000853719		87.4578	0.000206819	0.000405695
				82.2939	0.00072174	0.000753613										73.5306	0.000702408	0.001229		73.5306	0.000823828	0.000854254		87.5014	0.000206566	0.000409029
				82.3343	0.000722167	0.000755608										73.5658	0.00069787	0.00122656		73.5658	0.00082015	0.000854761		87.545	0.000206096	0.00041247
				82.3748	0.000722692	0.000757644										73.601	0.000693239	0.00122415		73.601	0.000816476	0.000855242		87.5886	0.000205407	0.000416001
				82.4153	0.000723309	0.00075972										73.6362	0.000688511	0.00122175		73.6362	0.00081281	0.000855697		87.6322	0.000204498	0.000419607
				82.4557	0.000724012	0.000761831										73.6714	0.000683681	0.00121939		73.6714	0.000809153	0.000856125		87.6757	0.000203364	0.000423271
				82.4962	0.000724791	0.000763974										73.7066	0.000678745	0.00121706		73.7066	0.00080551	0.000856526		87.7193	0.000202004	0.000426977
				82.5367	0.000725636	0.000766145										73.7418	0.000673699	0.00121477		73.7418	0.000801881	0.0008569		87.7629	0.000200413	0.000430709
				82.5771	0.000726538	0.000768337										73.7769	0.000668539	0.00121251		73.7769	0.00079827	0.000857248		87.8065	0.000198589	0.000434452
				82.6176	0.000727485	0.000770546										73.8121	0.000663261	0.0012103		73.8121	0.000794679	0.000857568		87.8501	0.000196528	0.000438192
				82.6581	0.000728466	0.000772763										73.8473	0.000657862	0.00120814		73.8473	0.000791109	0.000857862		87.8937	0.000194228	0.000441914
				82.6985	0.000729467	0.000774982										73.8825	0.00065234	0.00120602		73.8825	0.000787563	0.00085813		87.9373	0.000191686	0.000445608
				82.739	0.000730477	0.000777195										73.9177	0.00064669	0.00120395		73.9177	0.000784041	0.00085837		87.9809	0.000188901	0.000449262
				82.7795	0.000731482	0.000779393										73.9529	0.000640912	0.00120194		73.9529	0.000780547	0.000858583		88.0245	0.00018587	0.000452869
				82.8199	0.000732469	0.00078157										73.9881	0.000635003	0.00119998		73.9881	0.000777081	0.000858769		88.0681	0.000182591	0.00045642
				82.8604	0.000733423	0.000783718										74.0233	0.000628961	0.00119808		74.0233	0.000773646	0.000858928		88.1117	0.000179064	0.000459912
				82.9009	0.000734332	0.00078583										74.0585	0.000622786	0.00119624		74.0585	0.000770242	0.000859058		88.1553	0.000175288	0.000463338
				82.9413	0.00073518	0.000787901										74.0937	0.000616475	0.00119447		74.0937	0.000766872	0.00085916		88.1989	0.000171263	0.000466697
				82.9818	0.000735954	0.000789924										74.1289	0.00061003	0.00119276		74.1289	0.000763536	0.000859234		88.2425	0.00016699	0.000469987
				83.0223	0.00073664	0.000791897										74.1641	0.000603447	0.00119111		74.1641	0.000760236	0.000859278		88.2861	0.000162473	0.000473208
				83.0627	0.000737227	0.000793814										74.1993	0.00059673	0.00118953		74.1993	0.000756971	0.000859291		88.3297	0.000157714	0.000476362
				83.1032	0.000737702	0.000795675										74.2345	0.000589878	0.00118802		74.2345	0.000753743	0.000859274		88.3733	0.000152718	0.00047945
				83.1437	0.000738053	0.000797476										74.2697	0.000582892	0.00118658		74.2697	0.000750551	0.000859224		88.4169	0.000147491	0.000482477
				83.1841	0.000738269	0.000799218										74.3049	0.000575774	0.00118522		74.3049	0.000747397	0.00085914		88.4605	0.000142041	0.000485446
				83.2246	0.000738339	0.000800897										74.3401	0.000568527	0.00118392		74.3401	0.000744279	0.00085902		88.5041	0.000136374	0.00048836
				83.265	0.000738251	0.000802511										74.3753	0.000561152	0.0011827		74.3753	0.000741197	0.000858861		88.5477	0.000130499	0.00049122
				83.3055	0.000737998	0.00080406										74.4105	0.000553653	0.00118155		74.4105	0.000738151	0.000858661		88.5913	0.000124427	0.000494028
				83.346	0.000737568	0.00080554										74.4457	0.000546032	0.00118048		74.4457	0.00073514	0.000858417		88.6349	0.000118169	0.000496784
				83.3864	0.000736953	0.00080695										74.4809	0.000538293	0.00117949		74.4809	0.000732162	0.000858126		88.6785	0.000111737	0.000499487
				83.4269	0.000736145	0.000808286										74.5161	0.000530438	0.00117857		74.5161	0.000729217	0.000857787		88.7221	0.000105144	0.000502135
				83.4674	0.000735137	0.000809547										74.5513	0.000522471	0.00117774		74.5513	0.000726301	0.000857393		88.7657	9.84044e-05	0.000504726
				83.5078	0.000733921	0.000810729										74.5864	0.000514397	0.00117699		74.5864	0.000723413	0.000856944		88.8093	9.15316e-05	0.000507258
				83.5483	0.000732493	0.00081183										74.6216	0.000506219	0.00117631		74.6216	0.00072055	0.000856436		88.8529	8.45391e-05	0.00050973
				83.5888	0.000730849	0.000812848										74.6568	0.000497942	0.00117572		74.6568	0.00071771	0.000855865		88.8965	7.74401e-05	0.000512138
				83.6292	0.000728985	0.000813782										74.692	0.000489569	0.00117521		74.692	0.000714891	0.000855229		88.9401	7.02473e-05	0.000514481
				83.6697	0.000726902	0.000814629										74.7272	0.000481106	0.00117479		74.7272	0.000712088	0.000854526		88.9837	6.29722e-05	0.000516756
				83.7102	0.000724596	0.000815391										74.7624	0.000472557	0.00117444		74.7624	0.000709301	0.000853752		89.0272	5.56258e-05	0.000518961
				83.7506	0.000722069	0.000816067										74.7976	0.000463928	0.00117417		74.7976	0.000706524	0.000852906		89.0708	4.82187e-05	0.000521094
				83.7911	0.000719319	0.000816657										74.8328	0.000455223	0.00117398		74.8328	0.000703756	0.000851984		89.1144	4.07612e-05	0.000523153
				83.8316	0.00071635	0.000817164										74.868	0.000446449	0.00117388		74.868	0.000700993	0.000850986		89.158	3.32624e-05	0.000525134
				83.872	0.000713161	0.000817587										74.9032	0.00043761	0.00117384		74.9032	0.000698232	0.00084991		89.2016	2.57312e-05	0.000527035
				83.9125	0.000709757	0.00081793										74.9384	0.000428714	0.00117389		74.9384	0.000695469	0.000848754		89.2452	1.81758e-05	0.00052885
				83.953	0.000706139	0.000818194										74.9736	0.000419765	0.00117401		74.9736	0.000692702	0.000847517		89.2888	1.06039e-05	0.000530576
				83.9934	0.000702314	0.000818384										75.0088	0.000410772	0.00117421		75.0088	0.000689928	0.000846197		89.3324	3.02303e-06	0.000532206
				84.0339	0.000698286	0.000818502										75.044	0.00040174	0.00117447		75.044	0.000687142	0.000844792		89.376	-4.55939e-06	0.000533734
				84.0744	0.000694061	0.000818552										75.0792	0.000392677	0.00117481		75.0792	0.000684343	0.000843302		89.4196	-1.21358e-05	0.000535151
				84.1148	0.000689646	0.000818538										75.1144	0.00038359	0.00117521		75.1144	0.000681526	0.000841723		89.4632	-1.96984e-05	0.00053645
				84.1553	0.000685047	0.000818462										75.1496	0.000374487	0.00117567		75.1496	0.000678689	0.000840055		89.5068	-2.72388e-05	0.000537624
				84.1958	0.000680274	0.000818327										75.1848	0.000365375	0.0011762		75.1848	0.00067583	0.000838296		89.5504	-3.47487e-05	0.000538664
				84.2362	0.000675334	0.000818138										75.22	0.000356263	0.00117678		75.22	0.000672946	0.000836445		89.594	-4.22192e-05	0.000539564
				84.2767	0.000670238	0.000817898										75.2552	0.000347157	0.00117742		75.2552	0.000670035	0.0008345		89.6376	-4.96415e-05	0.000540315
				84.3171	0.000664994	0.000817611										75.2904	0.000338066	0.00117811		75.2904	0.000667096	0.000832461		89.6812	-5.70065e-05	0.000540911
				84.3576	0.000659613	0.000817281										75.3256	0.000328999	0.00117885		75.3256	0.000664128	0.000830326		89.7248	-6.43046e-05	0.000541346
				84.3981	0.000654103	0.000816913										75.3608	0.000319961	0.00117963		75.3608	0.000661128	0.000828095		89.7684	-7.15261e-05	0.000541615
				84.4385	0.000648476	0.000816509										75.396	0.000310963	0.00118044		75.396	0.000658096	0.000825767		89.812	-7.86611e-05	0.000541715
				84.479	0.00064274	0.000816076										75.4311	0.00030201	0.0011813		75.4311	0.000655031	0.000823343		89.8556	-8.56991e-05	0.00054164
				84.5195	0.000636905	0.000815614										75.4663	0.000293111	0.00118218		75.4663	0.000651932	0.000820821		89.8992	-9.26299e-05	0.000541388
				84.5599	0.000630981	0.000815129										75.5015	0.000284273	0.00118309		75.5015	0.000648798	0.000818203		89.9428	-9.94429e-05	0.000540955
				84.6004	0.000624978	0.000814621										75.5367	0.000275504	0.00118402		75.5367	0.000645629	0.000815489		89.9864	-0.000106128	0.000540335
				84.6409	0.000618904	0.000814094										75.5719	0.00026681	0.00118497		75.5719	0.000642425	0.000812679		90.03	-0.000112673	0.000539526
				84.6813	0.00061277	0.000813549										75.6071	0.0002582	0.00118594		75.6071	0.000639185	0.000809775		90.0736	-0.00011907	0.000538524
				84.7218	0.000606585	0.000812988										75.6423	0.000249678	0.00118693		75.6423	0.00063591	0.000806777		90.1172	-0.000125308	0.000537325
				84.7623	0.000600358	0.000812411										75.6775	0.000241252	0.00118792		75.6775	0.0006326	0.000803688		90.1608	-0.000131378	0.000535926
				84.8027	0.000594101	0.00081182										75.7127	0.000232928	0.00118893		75.7127	0.000629255	0.000800508		90.2044	-0.000137272	0.000534324
				84.8432	0.000587821	0.000811217										75.7479	0.00022471	0.00118993		75.7479	0.000625875	0.000797239		90.248	-0.000142983	0.000532516
				84.8837	0.000581529	0.000810602										75.7831	0.000216605	0.00119095		75.7831	0.000622462	0.000793883		90.2916	-0.000148503	0.000530498
				84.9241	0.000575232	0.000809977										75.8183	0.000208615	0.00119196		75.8183	0.000619016	0.000790441		90.3351	-0.000153828	0.000528269
				84.9646	0.000568941	0.000809342										75.8535	0.000200746	0.00119298		75.8535	0.000615537	0.000786916		90.3787	-0.000158951	0.000525826
				85.0051	0.000562665	0.000808697										75.8887	0.000193002	0.001194		75.8887	0.000612028	0.000783309		90.4223	-0.000163869	0.000523168
				85.0455	0.000556412	0.000808041										75.9239	0.000185386	0.00119502		75.9239	0.000608489	0.000779622		90.4659	-0.000168578	0.000520293
				85.086	0.000550191	0.000807374										75.9591	0.000177901	0.00119604		75.9591	0.000604921	0.000775858		90.5095	-0.000173073	0.0005172
				85.1265	0.000544012	0.000806695										75.9943	0.00017055	0.00119706		75.9943	0.000601326	0.000772017		90.5531	-0.000177352	0.000513888
				85.1669	0.000537883	0.000806004										76.0295	0.000163336	0.00119807		76.0295	0.000597705	0.000768104		90.5967	-0.000181411	0.000510358
				85.2074	0.000531813	0.000805303										76.0647	0.00015626	0.00119909		76.0647	0.00059406	0.000764119		90.6403	-0.000185248	0.000506611
				85.2479	0.00052581	0.000804591										76.0999	0.000149327	0.00120011		76.0999	0.000590392	0.000760065		90.6839	-0.00018886	0.000502647
				85.2883	0.000519882	0.000803871										76.1351	0.000142536	0.00120113		76.1351	0.000586702	0.000755944		90.7275	-0.000192245	0.000498471
				85.3288	0.000514035	0.000803144										76.1703	0.000135889	0.00120215		76.1703	0.000582992	0.00075176		90.7711	-0.000195402	0.000494084
				85.3692	0.000508278	0.000802414										76.2055	0.000129386	0.00120318		76.2055	0.000579263	0.000747513		90.8147	-0.000198327	0.000489492
				85.4097	0.000502618	0.000801682										76.2407	0.000123028	0.0012042		76.2407	0.000575518	0.000743206		90.8583	-0.000201022	0.000484698
				85.4502	0.000497061	0.000800952										76.2758	0.000116816	0.00120523		76.2758	0.000571757	0.000738842		90.9019	-0.000203484	0.00047971
				85.4906	0.000491615	0.000800224										76.311	0.000110749	0.00120626		76.311	0.000567982	0.000734422		90.9455	-0.000205713	0.000474531
				85.5311	0.000486288	0.000799503										76.3462	0.000104829	0.0012073		76.3462	0.000564196	0.000729951		90.9891	-0.000207708	0.000469168
				85.5716	0.000481086	0.000798788										76.3814	9.90532e-05	0.00120834		76.3814	0.000560399	0.000725429		91.0327	-0.00020947	0.000463627
				85.612	0.000476016	0.000798081										76.4166	9.34234e-05	0.00120939		76.4166	0.000556594	0.000720861		91.0763	-0.000207667	0.000456177
				85.6525	0.000471085	0.000797384										76.4518	8.79376e-05	0.00121044		76.4518	0.000552782	0.000716249		91.1199	-0.000204704	0.0004486
				85.693	0.000466297	0.000796696										76.487	8.25942e-05	0.0012115		76.487	0.000548965	0.000711597		91.1635	-0.000201673	0.000441396
				85.7334	0.000461657	0.000796018										76.5222	7.7393e-05	0.00121257		76.5222	0.000545146	0.000706906		91.2071	-0.000198599	0.000434515
				85.7739	0.000457169	0.00079535										76.5574	7.23301e-05	0.00121364		76.5574	0.000541325	0.000702182		91.2507	-0.0001955	0.000427906
				85.8144	0.000452835	0.000794692										76.5926	6.7405e-05	0.00121472		76.5926	0.000537506	0.000697425		91.2943	-0.000192393	0.000421516
				85.8548	0.000448659	0.000794044										76.6278	6.26139e-05	0.00121581		76.6278	0.000533691	0.000692641		91.3379	-0.00018929	0.000415301
				85.8953	0.00044464	0.000793405										76.663	5.79541e-05	0.0012169		76.663	0.000529882	0.000687831		91.3815	-0.000186197	0.000409219
				85.9358	0.00044078	0.000792774										76.6982	5.34223e-05	0.00121801		76.6982	0.000526082	0.000682999		91.4251	-0.00018312	0.000403236
				85.9762	0.00043708	0.00079215										76.7334	4.90145e-05	0.00121912		76.7334	0.000522293	0.000678148		91.4687	-0.000180061	0.000397324
				86.0167	0.000433539	0.000791532										76.7686	4.47279e-05	0.00122024		76.7686	0.00051852	0.000673281		91.5123	-0.00017702	0.000391458
				86.0572	0.000430157	0.00079092										76.8038	4.05564e-05	0.00122137		76.8038	0.000514764	0.000668402		91.5559	-0.000173995	0.000385619
				86.0976	0.000426931	0.000790313										76.839	3.64969e-05	0.00122251		76.839	0.000511028	0.000663513		91.5995	-0.000170984	0.000379793
				86.1381	0.00042386	0.00078971										76.8742	3.25433e-05	0.00122365		76.8742	0.000507313	0.000658618		91.6431	-0.000167983	0.000373967
				86.1786	0.000420941	0.000789112										76.9094	2.86906e-05	0.00122481		76.9094	0.000503624	0.000653719		91.6866	-0.00016499	0.000368132
				86.219	0.000418173	0.000788519										76.9446	2.49348e-05	0.00122597		76.9446	0.00049996	0.000648819		91.7302	-0.000162002	0.000362279
				86.2595	0.000415551	0.00078793										76.9798	2.12692e-05	0.00122714		76.9798	0.000496324	0.000643921		91.7738	-0.000159013	0.000356405
				86.2999	0.000413072	0.000787347										77.015	1.769e-05	0.00122832		77.015	0.000492718	0.000639028		91.8174	-0.000156021	0.000350503
				86.3404	0.00041073	0.000786772										77.0502	1.41901e-05	0.0012295		77.0502	0.000489142	0.000634142		91.861	-0.000153022	0.000344572
				86.3809	0.000408523	0.000786206										77.0853	1.07659e-05	0.0012307		77.0853	0.000485598	0.000629267		91.9046	-0.000150014	0.000338608
				86.4213	0.000406445	0.000785653										77.1205	7.41094e-06	0.0012319		77.1205	0.000482086	0.000624403		91.9482	-0.000146992	0.00033261
				86.4618	0.00040449	0.000785115										77.1557	4.11989e-06	0.0012331		77.1557	0.000478609	0.000619554		91.9918	-0.000143955	0.000326577
				86.5023	0.000402655	0.000784595										77.1909	8.89073e-07	0.00123432		77.1909	0.000475165	0.000614721		92.0354	-0.000140899	0.000320509
				86.5427	0.000400932	0.000784097										77.2261	-2.28799e-06	0.00123554		77.2261	0.000471755	0.000609908		92.079	-0.000137823	0.000314404
				86.5832	0.000399316	0.000783625										77.2613	-5.41477e-06	0.00123676		77.2613	0.00046838	0.000605117		92.1226	-0.000134724	0.000308264
				86.6237	0.000397802	0.000783186										77.2965	-8.49725e-06	0.001238		77.2965	0.000465039	0.000600348		92.1662	-0.000131599	0.000302088
				86.6641	0.000396382	0.000782786										77.3317	-1.154e-05	0.00123924		77.3317	0.000461733	0.000595606		92.2098	-0.000128448	0.000295878
				86.7046	0.00039505	0.000782429										77.3669	-1.45479e-05	0.00124049		77.3669	0.00045846	0.000590891		92.2534	-0.000125269	0.000289633
				86.7451	0.0003938	0.000782124										77.4021	-1.75261e-05	0.00124174		77.4021	0.000455222	0.000586205		92.297	-0.000122059	0.000283355
				86.7855	0.000392625	0.000781878										77.4373	-2.04782e-05	0.00124301		77.4373	0.000452016	0.000581551		92.3406	-0.000118818	0.000277043
				86.826	0.000391519	0.000781699										77.4725	-2.34102e-05	0.00124429		77.4725	0.000448844	0.000576931		92.3842	-0.000115545	0.0002707
				86.8665	0.000390476	0.000781593										77.5077	-2.63252e-05	0.00124559		77.5077	0.000445704	0.000572345		92.4278	-0.000112238	0.000264327
				86.9069	0.00038949	0.000781569										77.5429	-2.92283e-05	0.00124689		77.5429	0.000442597	0.000567796		92.4714	-0.000108895	0.000257924
				86.9474	0.000388556	0.000781633										77.5781	-3.2123e-05	0.0012482		77.5781	0.000439522	0.000563286		92.515	-0.000105518	0.000251493
				86.9879	0.000387668	0.000781793										77.6133	-3.50127e-05	0.00124953		77.6133	0.000436479	0.000558814		92.5586	-0.000102103	0.000245035
				87.0283	0.00038682	0.000782055										77.6485	-3.79008e-05	0.00125086		77.6485	0.000433469	0.000554384		92.6022	-9.86517e-05	0.000238552
				87.0688	0.000386009	0.000782424										77.6837	-4.0789e-05	0.0012522		77.6837	0.00043049	0.000549996		92.6458	-9.51622e-05	0.000232046
				87.1093	0.000385228	0.000782907										77.7189	-4.36809e-05	0.00125354		77.7189	0.000427543	0.000545651		92.6894	-9.16344e-05	0.000225518
				87.1497	0.000384475	0.000783509										77.7541	-4.65771e-05	0.00125488		77.7541	0.000424628	0.000541351		92.733	-8.80678e-05	0.00021897
				87.1902	0.000383744	0.000784236										77.7893	-4.94797e-05	0.00125622		77.7893	0.000421745	0.000537097		92.7766	-8.44622e-05	0.000212404
				87.2307	0.000383032	0.000785093										77.8245	-5.23896e-05	0.00125755		77.8245	0.000418894	0.00053289		92.8202	-8.08173e-05	0.000205823
				87.2711	0.000382335	0.000786087										77.8597	-5.53062e-05	0.00125887		77.8597	0.000416076	0.00052873		92.8638	-7.71329e-05	0.000199227
				87.3116	0.00038165	0.000787222										77.8949	-5.82302e-05	0.00126018		77.8949	0.000413291	0.000524619		92.9074	-7.34088e-05	0.000192619
				87.352	0.000380975	0.000788504										77.93	-6.11601e-05	0.00126147		77.93	0.000410539	0.000520557		92.951	-6.96451e-05	0.000186002
				87.3925	0.000380308	0.00078994										77.9652	-6.40951e-05	0.00126273		77.9652	0.000407821	0.000516546		92.9946	-6.58417e-05	0.000179376
				87.433	0.000379649	0.000791534										78.0004	-6.70336e-05	0.00126397		78.0004	0.000405135	0.000512586		93.0381	-6.19987e-05	0.000172745
				87.4734	0.000378998	0.000793294										78.0356	-6.99735e-05	0.00126518		78.0356	0.000402483	0.000508678		93.0817	-5.81163e-05	0.000166111
				87.5139	0.000378354	0.000795226										78.0708	-7.29128e-05	0.00126635		78.0708	0.000399865	0.000504824		93.1253	-5.41944e-05	0.000159475
				87.5544	0.000377719	0.000797338										78.106	-7.58486e-05	0.00126749		78.106	0.000397279	0.000501023		93.1689	-5.02335e-05	0.000152841
				87.5948	0.000377093	0.000799637										78.1412	-7.87793e-05	0.00126858		78.1412	0.000394726	0.000497277		93.2125	-4.62336e-05	0.000146209
				87.6353	0.000376478	0.000802133										78.1764	-8.17015e-05	0.00126964		78.1764	0.000392206	0.000493587		93.2561	-4.2195e-05	0.000139583
				87.6758	0.000375875	0.000804835										78.2116	-8.46129e-05	0.00127064		78.2116	0.000389717	0.000489952		93.2997	-3.8118e-05	0.000132964
				87.7162	0.000375287	0.000807751										78.2468	-8.75105e-05	0.0012716		78.2468	0.000387261	0.000486374		93.3433	-3.40029e-05	0.000126354
				87.7567	0.000374716	0.00081089										78.282	-9.0391e-05	0.00127252		78.282	0.000384835	0.000482852		93.3869	-2.98499e-05	0.000119757
				87.7972	0.000374164	0.000814261										78.3172	-9.32516e-05	0.00127338		78.3172	0.00038244	0.000479387		93.4305	-2.56596e-05	0.000113173
				87.8376	0.000373638	0.000817869										78.3524	-9.60886e-05	0.00127419		78.3524	0.000380074	0.000475979		93.4741	-2.14322e-05	0.000106605
				87.8781	0.000373141	0.000821722										78.3876	-9.88997e-05	0.00127495		78.3876	0.000377738	0.000472628		93.5177	-1.71682e-05	0.000100055
				87.9186	0.000372682	0.000825824										78.4228	-0.000101681	0.00127566		78.4228	0.00037543	0.000469332		93.5613	-1.28681e-05	9.35251e-05
				87.959	0.000372267	0.000830182										78.458	-0.000104431	0.00127631		78.458	0.00037315	0.000466092		93.6049	-8.53223e-06	8.70174e-05
				87.9995	0.000371905	0.000834799										78.4932	-0.000107147	0.00127691		78.4932	0.000370896	0.000462906		93.6485	-4.16115e-06	8.05338e-05
				88.04	0.000371606	0.00083968										78.5284	-0.000109826	0.00127745		78.5284	0.000368669	0.000459774		93.6921	2.44636e-07	7.40763e-05
				88.0804	0.000371379	0.000844828										78.5636	-0.000112466	0.00127794		78.5636	0.000366467	0.000456693		93.7357	4.6846e-06	6.76467e-05
				88.1209	0.000371234	0.000850246										78.5988	-0.000115065	0.00127836		78.5988	0.00036429	0.000453663		93.7793	9.15821e-06	6.12467e-05
				88.1614	0.000371181	0.000855935										78.634	-0.000117623	0.00127873		78.634	0.000362138	0.000450682		93.8229	1.36649e-05	5.4878e-05
				88.2018	0.000371229	0.000861896										78.6692	-0.000120137	0.00127904		78.6692	0.00036001	0.000447749		93.8665	1.82041e-05	4.85422e-05
				88.2423	0.000371386	0.000868129										78.7044	-0.000122606	0.00127929		78.7044	0.000357906	0.000444861		93.9101	2.27752e-05	4.22409e-05
				88.2828	0.000371661	0.000874634										78.7396	-0.000125029	0.00127948		78.7396	0.000355826	0.000442018		93.9537	2.73777e-05	3.59753e-05
				88.3232	0.000372061	0.000881408										78.7747	-0.000127406	0.00127961		78.7747	0.00035377	0.000439217		93.9973	3.20109e-05	2.97469e-05
				88.3637	0.000372595	0.000888448										78.8099	-0.000129734	0.00127967		78.8099	0.000351737	0.000436457		94.0409	3.66743e-05	2.3557e-05
				88.4041	0.000373267	0.000895752										78.8451	-0.000132015	0.00127966		78.8451	0.000349729	0.000433735		94.0845	4.13671e-05	1.74067e-05
				88.4446	0.000374085	0.000903316										78.8803	-0.000134247	0.00127959		78.8803	0.000347745	0.00043105		94.1281	4.60889e-05	1.12971e-05
				88.4851	0.000375054	0.000911134										78.9155	-0.00013643	0.00127944		78.9155	0.000345787	0.0004284		94.1717	5.08388e-05	5.22917e-06
				88.5255	0.00037618	0.000919203										78.9507	-0.000138564	0.00127922		78.9507	0.000343855	0.000425782		94.2153	5.56165e-05	-7.96037e-07
				88.566	0.000377466	0.000927517										78.9859	-0.00014065	0.00127893		78.9859	0.000341951	0.000423195		94.2589	6.04211e-05	-6.77771e-06
				88.6065	0.000378915	0.00093607										79.0211	-0.000142688	0.00127855		79.0211	0.000340077	0.000420638		94.3025	6.5252e-05	-1.2715e-05
				88.6469	0.000380532	0.000944858										79.0563	-0.000144677	0.0012781		79.0563	0.000338236	0.000418107		94.346	7.01087e-05	-1.86074e-05
				88.6874	0.000382316	0.000953876										79.0915	-0.000146619	0.00127756		79.0915	0.000336427	0.000415602		94.3896	7.49904e-05	-2.4454e-05
				88.7279	0.000384271	0.000963117										79.1267	-0.000148514	0.00127694		79.1267	0.000334655	0.000413121		94.4332	7.98966e-05	-3.02544e-05
				88.7683	0.000386395	0.000972577										79.1619	-0.000150362	0.00127623		79.1619	0.00033292	0.000410661		94.4768	8.48267e-05	-3.60081e-05
				88.8088	0.00038869	0.00098225										79.1971	-0.000152166	0.00127542		79.1971	0.000331227	0.000408222		94.5204	8.97799e-05	-4.17148e-05
				88.8493	0.000391154	0.00099213										79.2323	-0.000153927	0.00127453		79.2323	0.000329577	0.000405802		94.564	9.47557e-05	-4.7374e-05
				88.8897	0.000393787	0.00100221										79.2675	-0.000155646	0.00127353		79.2675	0.000327973	0.000403397		94.6076	9.97535e-05	-5.29855e-05
				88.9302	0.000396587	0.00101249										79.3027	-0.000157324	0.00127244		79.3027	0.000326417	0.000401008		94.6512	0.000104773	-5.85491e-05
				88.9707	0.000399551	0.00102295										79.3379	-0.000158966	0.00127125		79.3379	0.000324912	0.000398632		94.6948	0.000109812	-6.40649e-05
				89.0111	0.000402676	0.00103359										79.3731	-0.000160572	0.00126996		79.3731	0.000323461	0.000396267		94.7384	0.000114872	-6.95326e-05
				89.0516	0.000405956	0.0010444										79.4083	-0.000162146	0.00126856		79.4083	0.000322067	0.000393912		94.782	0.000119952	-7.49524e-05
				89.0921	0.000409385	0.00105538										79.4435	-0.000163691	0.00126706		79.4435	0.000320732	0.000391566		94.8256	0.000125051	-8.03244e-05
				89.1325	0.000412957	0.00106651										79.4787	-0.000165211	0.00126544		79.4787	0.000319458	0.000389228		94.8692	0.000130168	-8.56488e-05
				89.173	0.000416665	0.00107779										79.5139	-0.00016671	0.00126372		79.5139	0.000318248	0.000386896		94.9128	0.000135303	-9.09259e-05
				89.2135	0.0004205	0.00108921										79.5491	-0.000168191	0.00126189		79.5491	0.000317104	0.00038457		94.9564	0.000140455	-9.61559e-05
				89.2539	0.000424452	0.00110076										79.5842	-0.00016966	0.00125995		79.5842	0.00031603	0.000382249		95	0.000145625	-0.000101339
				89.2944	0.000428511	0.00111244										79.6194	-0.000171121	0.0012579		79.6194	0.000315025	0.000379932
				89.3349	0.000432664	0.00112422										79.6546	-0.000172579	0.00125574		79.6546	0.000314093	0.00037762
				89.3753	0.000436898	0.00113612										79.6898	-0.000174039	0.00125346		79.6898	0.000313236	0.000375311
				89.4158	0.000441199	0.0011481										79.725	-0.000175505	0.00125107		79.725	0.000312455	0.000373006
				89.4562	0.000445551	0.00116018										79.7602	-0.000176985	0.00124857		79.7602	0.000311752	0.000370704
				89.4967	0.000449936	0.00117233										79.7954	-0.000178481	0.00124597		79.7954	0.000311129	0.000368405
				89.5372	0.000454338	0.00118454										79.8306	-0.00018	0.00124325		79.8306	0.000310589	0.000366111
				89.5776	0.000458736	0.00119682										79.8658	-0.000181546	0.00124043		79.8658	0.000310132	0.000363821
				89.6181	0.000463112	0.00120914										79.901	-0.000183123	0.0012375		79.901	0.000309762	0.000361536
				89.6586	0.000467445	0.00122151										79.9362	-0.000184737	0.00123447		79.9362	0.000309478	0.000359257
				89.699	0.000471715	0.00123391										79.9714	-0.000186392	0.00123134		79.9714	0.000309285	0.000356983
				89.7395	0.000475899	0.00124634										80.0066	-0.000188092	0.00122811		80.0066	0.000309181	0.000354716
				89.78	0.000479979	0.00125879										80.0418	-0.00018984	0.00122478		80.0418	0.000309169	0.000352456
				89.8204	0.000483931	0.00127125										80.077	-0.000191641	0.00122136		80.077	0.000309251	0.000350203
				89.8609	0.000487735	0.00128372										80.1122	-0.0001935	0.00121785		80.1122	0.000309427	0.000347958
				89.9014	0.00049137	0.00129618										80.1474	-0.000195419	0.00121424		80.1474	0.000309698	0.000345721
				89.9418	0.000494814	0.00130863										80.1826	-0.000197402	0.00121054		80.1826	0.000310067	0.000343494
				89.9823	0.000498046	0.00132107										80.2178	-0.000199454	0.00120676		80.2178	0.000310532	0.000341276
				90.0228	0.000501044	0.00133349										80.253	-0.000201578	0.00120289		80.253	0.000311095	0.000339069
				90.0632	0.000503788	0.00134587										80.2882	-0.000203777	0.00119894		80.2882	0.000311757	0.000336872
				90.1037	0.000506257	0.00135822										80.3234	-0.000206055	0.00119491		80.3234	0.000312518	0.000334688
				90.1442	0.00050843	0.00137054										80.3586	-0.000208416	0.0011908		80.3586	0.000313376	0.000332515
				90.1846	0.000510287	0.00138281										80.3938	-0.000210862	0.00118662		80.3938	0.000314335	0.000330355
				90.2251	0.000511811	0.00139503										80.4289	-0.000213396	0.00118236		80.4289	0.000315392	0.000328208
				90.2656	0.000512985	0.00140719										80.4641	-0.000216022	0.00117804		80.4641	0.000316548	0.000326075
				90.306	0.000513791	0.0014193										80.4993	-0.00021874	0.00117366		80.4993	0.000317803	0.000323956
				90.3465	0.000514217	0.00143136										80.5345	-0.000221554	0.00116921		80.5345	0.000319155	0.000321851
				90.3869	0.000514249	0.00144335										80.5697	-0.000224464	0.0011647		80.5697	0.000320606	0.000319761
				90.4274	0.000513874	0.00145527										80.6049	-0.000227472	0.00116015		80.6049	0.000322153	0.000317686
				90.4679	0.000513084	0.00146714										80.6401	-0.000230579	0.00115554		80.6401	0.000323797	0.000315627
				90.5083	0.000511868	0.00147894										80.6753	-0.000233784	0.00115089		80.6753	0.000325534	0.000313583
				90.5488	0.000510221	0.00149067										80.7105	-0.000237087	0.00114621		80.7105	0.000327364	0.000311555
				90.5893	0.000508136	0.00150234										80.7457	-0.000240488	0.00114149		80.7457	0.000329284	0.000309543
				90.6297	0.00050561	0.00151393										80.7809	-0.000243986	0.00113675		80.7809	0.000331292	0.000307547
				90.6702	0.000502641	0.00152546										80.8161	-0.00024758	0.00113199		80.8161	0.000333385	0.000305569
				90.7107	0.000499227	0.00153692										80.8513	-0.000251267	0.00112721		80.8513	0.000335562	0.000303608
				90.7511	0.000495368	0.00154831										80.8865	-0.000255047	0.00112243		80.8865	0.000337818	0.000301664
				90.7916	0.000491066	0.00155963										80.9217	-0.000258917	0.00111764		80.9217	0.000340151	0.000299739
				90.8321	0.000486323	0.00157087										80.9569	-0.000262875	0.00111286		80.9569	0.000342558	0.000297832
				90.8725	0.000481142	0.00158204										80.9921	-0.000266918	0.00110809		80.9921	0.000345035	0.000295946
				90.913	0.000475526	0.00159314										81.0273	-0.000271045	0.00110334		81.0273	0.000347579	0.00029408
				90.9535	0.00046948	0.00160416										81.0625	-0.000275253	0.00109861		81.0625	0.000350186	0.000292235
				90.9939	0.00046301	0.00161511										81.0977	-0.000279538	0.00109392		81.0977	0.000352854	0.000290412
				91.0344	0.000456122	0.00162598										81.1329	-0.0002839	0.00108925		81.1329	0.000355576	0.000288611
				91.0749	0.000444493	0.00163544										81.1681	-0.000288334	0.00108463		81.1681	0.00035835	0.000286833
				91.1153	0.000431399	0.00164423										81.2033	-0.00029284	0.00108005		81.2033	0.000361171	0.000285078
				91.1558	0.000417927	0.00165267										81.2385	-0.000297414	0.00107551		81.2385	0.000364035	0.000283347
				91.1963	0.000404142	0.0016608										81.2736	-0.000302054	0.00107103		81.2736	0.000366935	0.00028164
				91.2367	0.000390106	0.00166867										81.3088	-0.000306757	0.0010666		81.3088	0.000369868	0.000279956
				91.2772	0.000375873	0.00167632										81.344	-0.000311521	0.00106223		81.344	0.000372828	0.000278297
				91.3177	0.000361492	0.0016838										81.3792	-0.000316342	0.00105791		81.3792	0.000375809	0.000276661
				91.3581	0.000347001	0.00169114										81.4144	-0.000321218	0.00105366		81.4144	0.000378806	0.000275049
				91.3986	0.000332433	0.00169838										81.4496	-0.000326145	0.00104946		81.4496	0.000381811	0.000273459
				91.439	0.000317813	0.00170553										81.4848	-0.000331121	0.00104533		81.4848	0.000384819	0.000271893
				91.4795	0.000303159	0.00171262										81.52	-0.000336141	0.00104126		81.52	0.000387823	0.000270349
				91.52	0.000288487	0.00171966										81.5552	-0.000341204	0.00103726		81.5552	0.000390818	0.000268827
				91.5604	0.000273807	0.00172668										81.5904	-0.000346304	0.00103332		81.5904	0.000393798	0.000267326
				91.6009	0.000259127	0.00173366										81.6256	-0.00035144	0.00102945		81.6256	0.000396755	0.000265845
				91.6414	0.000244452	0.00174064										81.6608	-0.000356608	0.00102564		81.6608	0.000399686	0.000264385
				91.6818	0.000229785	0.00174759										81.696	-0.000361804	0.0010219		81.696	0.000402584	0.000262943
				91.7223	0.00021513	0.00175455										81.7312	-0.000367028	0.00101823		81.7312	0.000405444	0.000261518
				91.7628	0.000200487	0.00176149										81.7664	-0.000372276	0.00101463		81.7664	0.000408261	0.000260111
				91.8032	0.000185856	0.00176843										81.8016	-0.000377545	0.00101109		81.8016	0.000411029	0.000258719
				91.8437	0.000171237	0.00177537										81.8368	-0.000382834	0.00100762		81.8368	0.000413744	0.000257341
				91.8842	0.000156629	0.0017823										81.872	-0.000388141	0.00100422		81.872	0.000416401	0.000255976
				91.9246	0.000142031	0.00178923										81.9072	-0.000393464	0.00100087		81.9072	0.000418995	0.000254624
				91.9651	0.000127443	0.00179616										81.9424	-0.0003988	0.000997598		81.9424	0.000421521	0.000253283
				92.0056	0.000112861	0.00180309										81.9776	-0.00040415	0.000994382		81.9776	0.000423977	0.000251953
				92.046	9.82855e-05	0.00181										82.0128	-0.000409511	0.000991225		82.0128	0.000426357	0.000250633
				92.0865	8.37136e-05	0.00181692										82.048	-0.000414883	0.000988124		82.048	0.000428658	0.000249322
				92.127	6.91441e-05	0.00182382										82.0832	-0.000420266	0.000985076		82.0832	0.000430878	0.000248019
				92.1674	5.45751e-05	0.00183072										82.1183	-0.000425659	0.000982077		82.1183	0.000433013	0.000246724
				92.2079	4.0005e-05	0.00183762										82.1535	-0.000431065	0.000979124		82.1535	0.00043506	0.000245437
				92.2484	2.54323e-05	0.0018445										82.1887	-0.000436482	0.000976214		82.1887	0.000437017	0.000244155
				92.2888	1.08552e-05	0.00185137										82.2239	-0.000441914	0.000973341		82.2239	0.000438881	0.00024288
				92.3293	-3.72789e-06	0.00185823										82.2591	-0.00044736	0.000970503		82.2591	0.000440651	0.00024161
				92.3698	-1.83184e-05	0.00186508										82.2943	-0.000452824	0.000967694		82.2943	0.000442323	0.000240345
				92.4102	-3.29181e-05	0.00187191										82.3295	-0.000458307	0.000964911		82.3295	0.000443898	0.000239084
				92.4507	-4.75283e-05	0.00187873										82.3647	-0.00046381	0.000962149		82.3647	0.000445371	0.000237826
				92.4911	-6.21507e-05	0.00188554										82.3999	-0.000469338	0.000959404		82.3999	0.000446743	0.00023657
				92.5316	-7.67867e-05	0.00189233										82.4351	-0.000474892	0.000956672		82.4351	0.000448011	0.000235316
				92.5721	-9.1438e-05	0.0018991										82.4703	-0.000480476	0.000953947		82.4703	0.000449174	0.000234061
				92.6125	-0.000106106	0.00190585										82.5055	-0.000486092	0.000951226		82.5055	0.00045023	0.000232806
				92.653	-0.000120792	0.00191258										82.5407	-0.000491745	0.000948503		82.5407	0.000451178	0.000231548
				92.6935	-0.000135498	0.00191929										82.5759	-0.000497438	0.000945773		82.5759	0.000452019	0.000230287
				92.7339	-0.000150224	0.00192598										82.6111	-0.000503175	0.000943031		82.6111	0.00045275	0.00022902
				92.7744	-0.000164973	0.00193265										82.6463	-0.000508959	0.000940273		82.6463	0.000453373	0.000227746
				92.8149	-0.000179747	0.00193929										82.6815	-0.000514794	0.000937493		82.6815	0.000453886	0.000226465
				92.8553	-0.000194546	0.00194591										82.7167	-0.000520684	0.000934687		82.7167	0.000454292	0.000225173
				92.8958	-0.000209371	0.0019525										82.7519	-0.000526633	0.00093185		82.7519	0.000454588	0.000223872
				92.9363	-0.000224226	0.00195906										82.7871	-0.000532646	0.000928978		82.7871	0.000454777	0.000222558
				92.9767	-0.00023911	0.0019656										82.8223	-0.000538725	0.000926066		82.8223	0.00045486	0.000221233
				93.0172	-0.000254027	0.0019721										82.8575	-0.000544877	0.000923111		82.8575	0.000454838	0.000219895
				93.0577	-0.000268976	0.00197858										82.8927	-0.000551103	0.000920108		82.8927	0.000454712	0.000218546
				93.0981	-0.00028396	0.00198502										82.9278	-0.000557409	0.000917054		82.9278	0.000454485	0.000217184
				93.1386	-0.000298981	0.00199144										82.963	-0.0005638	0.000913946		82.963	0.000454157	0.000215812
				93.1791	-0.000314039	0.00199782										82.9982	-0.000570277	0.000910782		82.9982	0.000453731	0.000214429
				93.2195	-0.000329137	0.00200416										83.0334	-0.000576848	0.00090756		83.0334	0.000453209	0.000213038
				93.26	-0.000344275	0.00201047										83.0686	-0.000583515	0.000904278		83.0686	0.000452594	0.000211638
				93.3005	-0.000359455	0.00201675										83.1038	-0.000590283	0.000900937		83.1038	0.000451888	0.000210231
				93.3409	-0.000374679	0.00202298										83.139	-0.000597157	0.000897536		83.139	0.000451094	0.000208818
				93.3814	-0.000389948	0.00202918										83.1742	-0.000604141	0.000894077		83.1742	0.000450216	0.000207402
				93.4219	-0.000405263	0.00203534										83.2094	-0.000611241	0.00089056		83.2094	0.000449257	0.000205982
				93.4623	-0.000420626	0.00204147										83.2446	-0.000618461	0.000886987		83.2446	0.000448221	0.000204562
				93.5028	-0.000436038	0.00204755										83.2798	-0.000625805	0.00088336		83.2798	0.00044711	0.000203143
				93.5432	-0.000451499	0.00205358										83.315	-0.000633278	0.000879684		83.315	0.00044593	0.000201726
				93.5837	-0.000467012	0.00205958										83.3502	-0.000640884	0.00087596		83.3502	0.000444683	0.000200313
				93.6242	-0.000482577	0.00206553										83.3854	-0.000648629	0.000872193		83.3854	0.000443374	0.000198907
				93.6646	-0.000498194	0.00207144										83.4206	-0.000656514	0.000868387		83.4206	0.000442004	0.000197509
				93.7051	-0.000513866	0.0020773										83.4558	-0.000664546	0.000864546		83.4558	0.00044058	0.00019612
				93.7456	-0.000529593	0.00208312										83.491	-0.000672726	0.000860674		83.491	0.000439102	0.000194743
				93.786	-0.000545374	0.00208888										83.5262	-0.000681059	0.000856776		83.5262	0.000437575	0.000193379
				93.8265	-0.000561212	0.0020946										83.5614	-0.000689547	0.000852854		83.5614	0.000436002	0.00019203
				93.867	-0.000577106	0.00210027										83.5966	-0.000698194	0.000848915		83.5966	0.000434386	0.000190698
				93.9074	-0.000593058	0.0021059										83.6318	-0.000707001	0.000844961		83.6318	0.00043273	0.000189385
				93.9479	-0.000609066	0.00211147										83.667	-0.000715971	0.000840998		83.667	0.000431035	0.000188093
				93.9884	-0.000625132	0.00211698										83.7022	-0.000725108	0.000837031		83.7022	0.000429307	0.000186824
				94.0288	-0.000641256	0.00212245										83.7374	-0.000734412	0.000833063		83.7374	0.000427545	0.000185578
				94.0693	-0.000657438	0.00212786										83.7725	-0.000743888	0.000829101		83.7725	0.000425753	0.000184359
				94.1098	-0.000673678	0.00213322										83.8077	-0.000753534	0.00082515		83.8077	0.000423931	0.000183167
				94.1502	-0.000689976	0.00213853										83.8429	-0.000763356	0.000821215		83.8429	0.000422083	0.000182004
				94.1907	-0.000706332	0.00214379										83.8781	-0.000773353	0.000817302		83.8781	0.000420208	0.000180872
				94.2312	-0.000722745	0.00214898										83.9133	-0.000783527	0.000813418		83.9133	0.000418309	0.000179773
				94.2716	-0.000739216	0.00215413										83.9485	-0.000793879	0.000809567		83.9485	0.000416387	0.000178707
				94.3121	-0.000755744	0.00215922										83.9837	-0.000804409	0.000805756		83.9837	0.000414444	0.000177678
				94.3526	-0.000772328	0.00216425										84.0189	-0.00081512	0.000801991		84.0189	0.00041248	0.000176685
				94.393	-0.00078897	0.00216923										84.0541	-0.000826008	0.000798278		84.0541	0.000410497	0.000175731
				94.4335	-0.000805667	0.00217416										84.0893	-0.000837076	0.000794622		84.0893	0.000408496	0.000174817
				94.474	-0.00082242	0.00217903										84.1245	-0.000848323	0.000791031		84.1245	0.000406477	0.000173944
				94.5144	-0.000839228	0.00218384										84.1597	-0.000859748	0.000787509		84.1597	0.000404443	0.000173113
				94.5549	-0.000856091	0.0021886										84.1949	-0.000871352	0.000784064		84.1949	0.000402392	0.000172325
				94.5953	-0.000873008	0.00219331										84.2301	-0.000883133	0.000780702		84.2301	0.000400326	0.00017158
				94.6358	-0.000889977	0.00219796										84.2653	-0.000895092	0.000777427		84.2653	0.000398246	0.000170879
				94.6763	-0.000907	0.00220255										84.3005	-0.000907226	0.000774245		84.3005	0.000396151	0.000170223
				94.7167	-0.000924075	0.00220709										84.3357	-0.000919535	0.000771161		84.3357	0.000394042	0.000169612
				94.7572	-0.0009412	0.00221158										84.3709	-0.000932018	0.000768179		84.3709	0.000391919	0.000169045
				94.7977	-0.000958377	0.00221602										84.4061	-0.000944673	0.000765305		84.4061	0.000389781	0.000168523
				94.8381	-0.000975603	0.0022204										84.4413	-0.000957501	0.000762543		84.4413	0.000387627	0.000168045
				94.8786	-0.000992878	0.00222473										84.4765	-0.000970499	0.000759896		84.4765	0.000385457	0.000167611
				94.9191	-0.0010102	0.00222901										84.5117	-0.000983669	0.000757371		84.5117	0.000383269	0.000167221
				94.9595	-0.00102757	0.00223323										84.5469	-0.000997008	0.00075497		84.5469	0.000381061	0.000166873
				95	-0.00104499	0.00223741										84.5821	-0.00101051	0.0007527		84.5821	0.000378833	0.000166567
																84.6172	-0.00102419	0.000750563		84.6172	0.000376582	0.000166301
																84.6524	-0.00103803	0.000748566		84.6524	0.000374308	0.000166076
																84.6876	-0.00105203	0.00074671		84.6876	0.000372008	0.00016589
																84.7228	-0.0010662	0.000745		84.7228	0.000369682	0.00016574
																84.758	-0.00108052	0.000743437		84.758	0.000367328	0.000165627
																84.7932	-0.00109501	0.000742024		84.7932	0.000364947	0.00016555
																84.8284	-0.00110966	0.000740763		84.8284	0.000362535	0.000165506
																84.8636	-0.00112447	0.000739653		84.8636	0.000360094	0.000165494
																84.8988	-0.00113943	0.000738695		84.8988	0.000357622	0.000165514
																84.934	-0.00115456	0.00073789		84.934	0.000355118	0.000165564
																84.9692	-0.00116984	0.000737236		84.9692	0.000352582	0.000165643
																85.0044	-0.00118528	0.000736733		85.0044	0.000350013	0.000165749
																85.0396	-0.00120088	0.00073638		85.0396	0.000347411	0.000165881
																85.0748	-0.00121663	0.000736177		85.0748	0.000344774	0.000166038
																85.11	-0.00123255	0.000736121		85.11	0.000342103	0.000166218
																85.1452	-0.00124862	0.000736212		85.1452	0.000339397	0.00016642
																85.1804	-0.00126486	0.00073645		85.1804	0.000336655	0.000166643
																85.2156	-0.00128125	0.000736833		85.2156	0.000333878	0.000166885
																85.2508	-0.00129781	0.00073736		85.2508	0.000331064	0.000167147
																85.286	-0.00131453	0.000738031		85.286	0.000328213	0.000167427
[truncated: 276 more rows]
